# Supplementary material for: SHF Acts as a Novel Tumor Suppressor in Glioblastoma Multiforme by Disrupting STAT3 Dimerization
Source: Adv Sci (Weinh). 2022 Jul 17;9(26):2200169. doi: 10.1002/advs.202200169 (PMC9475553; doi:10.1002/advs.202200169)
Supplement: Supplementary file 3 — Supplemental Table 1 [file ADVS-9-2200169-s001.xlsx]

## Sheet: Sheet1
Expression based on comparion of primary GBM vs Normal
Gene symbol	Regulation*	Statistical significance
SHD	UP	1.69509e-12
SHC1	UP	2.67231e-12
SH2D1A	UP	3.2869e-07
SH2D4A	UP	6.3602e-07
SH2B3	UP	0.0010609
SH2B2	UP	0.0021955
SH2D2A	UP	0.0047845
SHF	DN	3.1406e-07
SHE	DN	0.0051444
SH2B1	DN	0.0127977
SH2D5	DN	0.040735
SH2D3C	NS	0.080116
SH2D1B	NS	0.154284
SHC3	NS	0.158878
SH2D4B	NS	0.171743
SHB	NS	0.25852
SH2D7	NS	0.45802
SH2D6	NS	0.56462
SH2D3A	NS	0.74288
SHC4	NS	0.85808
*UP: upregulation; DN: down-regualtion; NS: no significance
