# Supplementary material for: SHF Acts as a Novel Tumor Suppressor in Glioblastoma Multiforme by Disrupting STAT3 Dimerization
Source: Adv Sci (Weinh). 2022 Jul 17;9(26):2200169. doi: 10.1002/advs.202200169 (PMC9475553; doi:10.1002/advs.202200169)
Supplement: Supplementary file 4 — Supplemental Table 2 [file ADVS-9-2200169-s011.xlsx]

## Sheet: TCGA-GBM Affy Exon 1.0ST
Sample	Group	SHF mRNA
TCGA-02-0002-01	Neural	79.73
TCGA-02-0003-01	Proneural	153.81
TCGA-02-0004-01	Mesenchymal	112.05
TCGA-02-0006-01	Mesenchymal	151.59
TCGA-02-0007-01	Proneural	124.76
TCGA-02-0009-01	Classical	177.05
TCGA-02-0010-01	Proneural	235.08
TCGA-02-0011-01	Proneural	178.53
TCGA-02-0014-01	Proneural	276.86
TCGA-02-0015-01	Classical	141.44
TCGA-02-0016-01	Classical	96.67
TCGA-02-0021-01	Classical	150.23
TCGA-02-0023-01	Classical	108.01
TCGA-02-0024-01	Proneural	184.95
TCGA-02-0025-01	Mesenchymal	97.68
TCGA-02-0026-01	Proneural	90.38
TCGA-02-0027-01	Classical	207.22
TCGA-02-0028-01	Proneural	668.14
TCGA-02-0033-01	Mesenchymal	84.51
TCGA-02-0034-01	Mesenchymal	108.46
TCGA-02-0037-01	Classical	123.21
TCGA-02-0038-01	Classical	105.2
TCGA-02-0039-01	Mesenchymal	122.53
TCGA-02-0043-01	Classical	136.62
TCGA-02-0046-01	Proneural	197.13
TCGA-02-0047-01	Proneural	150.23
TCGA-02-0048-01	Proneural	102.18
TCGA-02-0051-01	Mesenchymal	85.69
TCGA-02-0052-01	Neural	178.65
TCGA-02-0054-01	Mesenchymal	104.33
TCGA-02-0055-01	Mesenchymal	113.85
TCGA-02-0057-01	Neural	111.89
TCGA-02-0058-01	Proneural	179.02
TCGA-02-0059-01	Mesenchymal	100.08
TCGA-02-0060-01	Proneural	133.99
TCGA-02-0064-01	Mesenchymal	121.94
TCGA-02-0068-01	Classical	111.28
TCGA-02-0069-01	Proneural	162.8
TCGA-02-0070-01	Classical	97.14
TCGA-02-0071-01	Classical	113.22
TCGA-02-0074-01	Proneural	113.54
TCGA-02-0075-01	Mesenchymal	138.91
TCGA-02-0079-01	Mesenchymal	105.86
TCGA-02-0080-01	Proneural	220.25
TCGA-02-0083-01	Neural	200.02
TCGA-02-0084-01	Proneural	128.8
TCGA-02-0085-01	Mesenchymal	149.71
TCGA-02-0086-01	Mesenchymal	203.09
TCGA-02-0087-01	Proneural	147.03
TCGA-02-0089-01	Neural	120.01
TCGA-02-0099-01	Mesenchymal	101.97
TCGA-02-0102-01	Classical	159.9
TCGA-02-0104-01	Proneural	254.23
TCGA-02-0106-01	Mesenchymal	178.77
TCGA-02-0107-01	Mesenchymal	121.26
TCGA-02-0111-01	Mesenchymal	94.29
TCGA-02-0113-01	Neural	94.68
TCGA-02-0114-01	Proneural	185.08
TCGA-02-0115-01	Neural	116.81
TCGA-02-0260-01	Classical	172.69
TCGA-02-0266-01	Classical	111.89
TCGA-02-0269-01	Classical	92.48
TCGA-02-0271-01	Classical	123.47
TCGA-02-0281-01	Proneural	137.95
TCGA-02-0285-01	Classical	99.11
TCGA-02-0289-01	Classical	114.4
TCGA-02-0290-01	Classical	153.17
TCGA-02-0317-01	Classical	135.2
TCGA-02-0321-01	Proneural	126.15
TCGA-02-0325-01	Proneural	80.62
TCGA-02-0326-01	Mesenchymal	109.21
TCGA-02-0330-01	Mesenchymal	85.75
TCGA-02-0332-01	Mesenchymal	127.47
TCGA-02-0333-01	Classical	128.8
TCGA-02-0337-01	Mesenchymal	110.35
TCGA-02-0338-01	Proneural	154.24
TCGA-02-0339-01	Proneural	151.38
TCGA-02-0422-01	Classical	110.66
TCGA-02-0430-01	Classical	111.35
TCGA-02-0432-01	Proneural	237.04
TCGA-02-0439-01	Proneural	103.32
TCGA-02-0440-01	Proneural	132.88
TCGA-02-0446-01	Proneural	126.68
TCGA-02-0451-01	Neural	119.02
TCGA-06-0122-01	Mesenchymal	128.53
TCGA-06-0124-01	Mesenchymal	123.64
TCGA-06-0125-01	Classical	125.89
TCGA-06-0126-01	Classical	145.82
TCGA-06-0127-01	Classical	85.33
TCGA-06-0128-01	Proneural	125.45
TCGA-06-0129-01	Proneural	184.31
TCGA-06-0130-01	Mesenchymal	101.62
TCGA-06-0132-01	Neural	131.96
TCGA-06-0133-01	Neural	118.69
TCGA-06-0137-01	Classical	120.51
TCGA-06-0138-01	Neural	116.73
TCGA-06-0139-01	Mesenchymal	93.96
TCGA-06-0143-01	Mesenchymal	133.62
TCGA-06-0145-01	Classical	131.87
TCGA-06-0146-01	Proneural	183.8
TCGA-06-0147-01	Mesenchymal	92.35
TCGA-06-0148-01	Classical	169.95
TCGA-06-0149-01	Mesenchymal	93.51
TCGA-06-0152-01	Mesenchymal	103.32
TCGA-06-0154-01	Mesenchymal	212.31
TCGA-06-0156-01	Proneural	129.7
TCGA-06-0157-01	Classical	152.11
TCGA-06-0158-01	Classical	133.71
TCGA-06-0160-01	Neural	164.51
TCGA-06-0162-01	Neural	132.61
TCGA-06-0164-01	Mesenchymal	112.99
TCGA-06-0166-01	Proneural	123.21
TCGA-06-0167-01	Neural	200.44
TCGA-06-0168-01	Mesenchymal	129.34
TCGA-06-0171-01	Neural	111.89
TCGA-06-0173-01	Neural	150.64
TCGA-06-0174-01	Proneural	197.68
TCGA-06-0175-01	Mesenchymal	105.27
TCGA-06-0176-01	Mesenchymal	102.18
TCGA-06-0177-01	Proneural	148.78
TCGA-06-0178-01	Neural	174.25
TCGA-06-0179-01	Neural	118.69
TCGA-06-0182-01	Neural	133.25
TCGA-06-0184-01	Mesenchymal	124.93
TCGA-06-0185-01	Neural	115.04
TCGA-06-0187-01	Classical	125.63
TCGA-06-0188-01	Neural	144.01
TCGA-06-0189-01	Mesenchymal	100.22
TCGA-06-0190-01	Mesenchymal	79.51
TCGA-06-0194-01	Mesenchymal	108.38
TCGA-06-0195-01	Neural	99.53
TCGA-06-0197-01	Mesenchymal	112.83
TCGA-06-0208-01	Neural	107.11
TCGA-06-0210-01	Mesenchymal	121.94
TCGA-06-0211-01	Classical	182.15
TCGA-06-0214-01	Neural	146.93
TCGA-06-0219-01	Neural	130.78
TCGA-06-0221-01	Neural	116.32
TCGA-06-0237-01	Neural	107.86
TCGA-06-0238-01	Proneural	114.01
TCGA-06-0240-01	Neural	171.14
TCGA-06-0241-01	Proneural	175.95
TCGA-06-0394-01	Classical	136.9
TCGA-06-0397-01	Mesenchymal	108.31
TCGA-06-0402-01	Classical	167.38
TCGA-06-0409-01	Mesenchymal	98.98
TCGA-06-0410-01	Proneural	131.42
TCGA-06-0412-01	Mesenchymal	116.32
TCGA-06-0413-01	Proneural	137.57
TCGA-06-0414-01	Proneural	137.76
TCGA-06-0644-01	Mesenchymal	115.68
TCGA-06-0645-01	Mesenchymal	138.14
TCGA-06-0646-01	Proneural	104.69
TCGA-06-0648-01	Proneural	137.09
TCGA-06-0673-11	Normal	187.66
TCGA-06-0675-11	Normal	174.49
TCGA-06-0676-11	Normal	186.5
TCGA-06-0678-11	Normal	178.4
TCGA-06-0680-11	Normal	185.72
TCGA-06-0681-11	Normal	181.02
TCGA-07-0249-20	Normal	88.52
TCGA-08-0244-01	Classical	112.67
TCGA-08-0245-01	Proneural	190.15
TCGA-08-0246-01	Classical	103.11
TCGA-08-0344-01	Proneural	241.35
TCGA-08-0345-01	Proneural	98.29
TCGA-08-0346-01	Mesenchymal	129.61
TCGA-08-0347-01	Proneural	136.43
TCGA-08-0348-01	Proneural	156.61
TCGA-08-0349-01	Neural	146.02
TCGA-08-0350-01	Proneural	163.37
TCGA-08-0351-01	Proneural	168.78
TCGA-08-0352-01	Mesenchymal	103.97
TCGA-08-0353-01	Proneural	170.07
TCGA-08-0354-01	Classical	126.76
TCGA-08-0355-01	Classical	136.43
TCGA-08-0356-01	Classical	137.85
TCGA-08-0357-01	Classical	117.95
TCGA-08-0358-01	Classical	131.78
TCGA-08-0359-01	Proneural	120.01
TCGA-08-0360-01	Mesenchymal	99.39
TCGA-08-0375-01	Classical	137.66
TCGA-08-0380-01	Neural	97.14
TCGA-08-0385-01	Proneural	172.92
TCGA-08-0386-01	Neural	97.41
TCGA-08-0389-01	Neural	169.95
TCGA-08-0390-01	Mesenchymal	106.74
TCGA-08-0392-01	Mesenchymal	96.87
TCGA-08-0509-01	Mesenchymal	229.44
TCGA-08-0510-01	Mesenchymal	195.23
TCGA-08-0511-01	Classical	117.21
TCGA-08-0512-01	Mesenchymal	82.48
TCGA-08-0514-01	Classical	149.91
TCGA-08-0516-01	Classical	116.89
TCGA-08-0517-01	Proneural	185.08
TCGA-08-0518-01	Classical	135.58
TCGA-08-0520-01	Neural	127.38
TCGA-08-0521-01	Classical	124.5
TCGA-08-0522-01	Mesenchymal	96.87
TCGA-08-0524-01	Proneural	129.7
TCGA-08-0525-01	Classical	111.74
TCGA-08-0529-01	Classical	130.06
TCGA-08-0531-01	Classical	121.68
TCGA-08-0623-11	Normal	154.24
TCGA-08-0625-11	Normal	186.63
TCGA-08-0626-11	Normal	197.13
TCGA-08-0627-11	Normal	167.15
TCGA-12-0615-01	Classical	151.59
TCGA-12-0616-01	Proneural	146.32
TCGA-12-0618-01	Proneural	141.14
TCGA-12-0619-01	Mesenchymal	80.9
TCGA-12-0620-01	Mesenchymal	144.31

## Sheet: TCGA-GBM RNAseq
Sample	Histology	SHF mRNA
TCGA.02.0047	GBM	8.13013
TCGA.02.2483	GBM	8.85809
TCGA.02.2485	GBM	7.80321
TCGA.02.2486	GBM	7.29652
TCGA.06.0125	GBM	7.42303
TCGA.06.0129	GBM	8.29304
TCGA.06.0130	GBM	6.56801
TCGA.06.0132	GBM	8.05135
TCGA.06.0138	GBM	7.50434
TCGA.06.0141	GBM	6.63027
TCGA.06.0152	GBM	7.41938
TCGA.06.0156	GBM	7.99478
TCGA.06.0157	GBM	8.03082
TCGA.06.0158	GBM	7.76559
TCGA.06.0168	GBM	7.91484
TCGA.06.0171	GBM	6.38254
TCGA.06.0174	GBM	9.22176
TCGA.06.0178	GBM	9.2012
TCGA.06.0184	GBM	7.70691
TCGA.06.0187	GBM	7.45387
TCGA.06.0190	GBM	6.33978
TCGA.06.0210	GBM	7.25709
TCGA.06.0211	GBM	8.69031
TCGA.06.0219	GBM	7.55764
TCGA.06.0238	GBM	7.97033
TCGA.06.0644	GBM	5.67555
TCGA.06.0645	GBM	8.09747
TCGA.06.0646	GBM	6.81231
TCGA.06.0649	GBM	7.22388
TCGA.06.0675	Non-tumor	9.21176
TCGA.06.0678	Non-tumor	9.35132
TCGA.06.0680	Non-tumor	9.24726
TCGA.06.0681	Non-tumor	9.28145
TCGA.06.0686	GBM	8.19726
TCGA.06.0743	GBM	7.37827
TCGA.06.0744	GBM	7.97524
TCGA.06.0745	GBM	7.88245
TCGA.06.0747	GBM	7.29509
TCGA.06.0749	GBM	8.26789
TCGA.06.0750	GBM	7.3005
TCGA.06.0878	GBM	7.92613
TCGA.06.0882	GBM	7.36834
TCGA.06.1804	GBM	6.54063
TCGA.06.2557	GBM	8.61068
TCGA.06.2558	GBM	8.2624
TCGA.06.2559	GBM	7.95195
TCGA.06.2561	GBM	6.77868
TCGA.06.2562	GBM	6.79589
TCGA.06.2563	GBM	8.05137
TCGA.06.2564	GBM	7.38654
TCGA.06.2565	GBM	7.99054
TCGA.06.2567	GBM	6.73821
TCGA.06.2569	GBM	7.91695
TCGA.06.2570	GBM	8.7527
TCGA.06.5408	GBM	8.39707
TCGA.06.5410	GBM	6.89651
TCGA.06.5411	GBM	8.86267
TCGA.06.5412	GBM	8.31499
TCGA.06.5413	GBM	7.0821
TCGA.06.5414	GBM	7.63953
TCGA.06.5415	GBM	7.87706
TCGA.06.5416	GBM	8.46533
TCGA.06.5417	GBM	7.83035
TCGA.06.5418	GBM	7.85655
TCGA.06.5856	GBM	8.71007
TCGA.06.5858	GBM	6.76789
TCGA.06.5859	GBM	7.41951
TCGA.08.0386	GBM	6.49994
TCGA.12.0616	GBM	8.39823
TCGA.12.0618	GBM	8.42865
TCGA.12.0619	GBM	6.81017
TCGA.12.0821	GBM	7.32983
TCGA.12.1597	GBM	10.1468
TCGA.12.3650	GBM	8.95234
TCGA.12.3652	GBM	9.39114
TCGA.12.3653	GBM	9.65102
TCGA.12.5295	GBM	8.52677
TCGA.12.5299	GBM	7.51676
TCGA.14.0736	GBM	7.6684
TCGA.14.0781	GBM	7.46356
TCGA.14.0787	GBM	8.03603
TCGA.14.0789	GBM	7.23695
TCGA.14.0790	GBM	8.62585
TCGA.14.0817	GBM	8.23903
TCGA.14.1034	GBM	6.70484
TCGA.14.1402	GBM	7.33
TCGA.14.1823	GBM	7.09047
TCGA.14.1825	GBM	8.02995
TCGA.14.1829	GBM	6.96866
TCGA.14.2554	GBM	7.56977
TCGA.15.0742	GBM	8.69413
TCGA.15.1444	GBM	7.97966
TCGA.16.0846	GBM	7.65158
TCGA.16.1045	GBM	7.6564
TCGA.19.0957	GBM	7.6004
TCGA.19.1389	GBM	6.24801
TCGA.19.1390	GBM	8.13835
TCGA.19.1787	GBM	6.7799
TCGA.19.2619	GBM	6.89306
TCGA.19.2620	GBM	7.23537
TCGA.19.2624	GBM	9.00262
TCGA.19.2625	GBM	7.08983
TCGA.19.2629	GBM	7.84451
TCGA.19.5960	GBM	7.6468
TCGA.26.1442	GBM	8.57838
TCGA.26.5132	GBM	7.00879
TCGA.26.5133	GBM	7.85331
TCGA.26.5134	GBM	8.30412
TCGA.26.5135	GBM	8.82347
TCGA.26.5136	GBM	6.55481
TCGA.26.5139	GBM	7.25681
TCGA.27.1830	GBM	7.17243
TCGA.27.1831	GBM	6.38975
TCGA.27.1832	GBM	6.58183
TCGA.27.1834	GBM	6.88881
TCGA.27.1835	GBM	8.19903
TCGA.27.1837	GBM	8.39479
TCGA.27.2519	GBM	6.84048
TCGA.27.2521	GBM	8.64582
TCGA.27.2523	GBM	8.99835
TCGA.27.2524	GBM	8.15468
TCGA.27.2526	GBM	7.96867
TCGA.27.2528	GBM	7.51031
TCGA.28.1747	GBM	7.61421
TCGA.28.1753	GBM	7.74727
TCGA.28.2509	GBM	6.27899
TCGA.28.2510	GBM	8.18887
TCGA.28.2513	GBM	6.60249
TCGA.28.2514	GBM	7.76794
TCGA.28.5204	GBM	8.1331
TCGA.28.5207	GBM	8.29084
TCGA.28.5208	GBM	7.63152
TCGA.28.5209	GBM	9.49096
TCGA.28.5213	GBM	5.98117
TCGA.28.5215	GBM	7.64075
TCGA.28.5216	GBM	7.63335
TCGA.28.5218	GBM	8.29025
TCGA.28.5220	GBM	6.82191
TCGA.32.1970	GBM	7.9813
TCGA.32.1980	GBM	8.5075
TCGA.32.1982	GBM	7.11969
TCGA.32.2615	GBM	6.57792
TCGA.32.2616	GBM	5.87363
TCGA.32.2632	GBM	6.85111
TCGA.32.2634	GBM	8.07019
TCGA.32.2638	GBM	7.94815
TCGA.32.4213	GBM	8.85187
TCGA.32.5222	GBM	8.0794
TCGA.41.2571	GBM	8.83364
TCGA.41.2572	GBM	8.35022
TCGA.41.3915	GBM	7.19068
TCGA.41.4097	GBM	7.38404
TCGA.41.5651	GBM	9.13399
TCGA.76.4925	GBM	7.35587
TCGA.76.4926	GBM	7.1709
TCGA.76.4927	GBM	7.18865
TCGA.76.4928	GBM	7.30612
TCGA.76.4929	GBM	7.48069
TCGA.76.4931	GBM	8.04712
TCGA.76.4932	GBM	8.17769

## Sheet: Rembrandt-Gliomas
Sample	Grade	SHF mRNA
900_00_5308	III	7.4445
900_00_5345	II	7.6161
900_00_5382	II	8.7495
900_00_5385	III	7.2926
900_00_5459	III	7.5407
900_00_5468	II	7.2564
900_00_5476	II	7.5232
900_00_5477	II	7.4261
900_00_5545	III	7.1545
900_00_5547	II	7.329
900_00_5549	III	7.2592
900_00_5550	III	7.1918
E08021	III	7.8402
E09137	IV	7.0987
E09138	IV	6.962
E09192	IV	7.3208
E09214	IV	7.1181
E09233	IV	7.3247
E09239	III	6.8929
E09278	IV	7.5649
E09296	II	6.9683
E09331	IV	7.6366
E09334	III	6.5476
E09358	II	7.3596
E09369	IV	7.0751
E09393	III	6.9702
E09394	III	7.6319
E09398	II	7.4826
E09405	IV	6.8719
E09408	III	7.0513
E09419	III	7.1483
E09440	II	7.1144
E09448	III	7.8004
E09449	IV	6.7913
E09451	IV	7.2173
E09471	II	7.0003
E09478	IV	7.6814
E09483	IV	6.9417
E09489	IV	6.8196
E09503	II	7.0795
E09511	III	6.9618
E09535	IV	7.0152
E09542	II	7.4101
E09569	IV	7.3389
E09601	IV	7.1436
E09602	IV	7.338
E09605	IV	7.3267
E09606	IV	6.6682
E09610	IV	7.5986
E09615	IV	6.9805
E09622	IV	6.9613
E09624	IV	7.2005
E09647	IV	7.2366
E09649	IV	7.0605
E09654	IV	7.0474
E09655	IV	7.1387
E09656	III	7.4245
E09661	II	6.9835
E09673	II	7.3986
E09680	IV	7.0272
E09681	III	7.1606
E09688	II	7.0863
E09690	IV	7.2316
E09698	IV	7.426
E09699	II	7.3229
E09722	IV	7.311
E09730	IV	7.2854
E09740	IV	7.2142
E09742	IV	7.1672
E09743	III	6.974
E09744	IV	6.7946
E09752	IV	7.1267
E09755	II	7.378
E09756	IV	7.2343
E09759	IV	7.0377
E09782	IV	6.925
E09786	IV	7.0269
E09787	IV	7.0246
E09791	IV	6.7538
E09797	II	6.881
E09800	IV	6.8352
E09801	III	7.0598
E09802	IV	6.9532
E09804	II	7.3253
E09810	IV	7.2232
E09811	II	7.0821
E09825	IV	7.1289
E09826	III	7.1715
E09829	IV	7.2167
E09832	IV	7.1133
E09833	IV	7.2212
E09842	IV	7.1962
E09847	IV	7.2685
E09855	III	7.5382
E09857	IV	6.8615
E09860	II	7.3745
E09862	IV	7.1383
E09867	II	7.2404
E09890	II	7.5385
E09893	III	7.8792
E09906	IV	6.9701
E09907	IV	7.6381
E09914	III	7.3215
E09920	III	7.3792
E09937	II	7.0374
E09938	IV	7.3448
E09948	III	8.2051
E09949	II	7.9603
E09959	III	7.4439
E09966	III	6.8798
E09967	IV	7.1299
E09988	III	7.5364
E10001	III	8.5017
E10002	IV	6.9492
E10011	II	7.8994
E10012	IV	6.7235
E10021	II	7.3786
E10025	II	7.29
E10031	IV	7.4148
E10054	II	7.5726
E10062	III	7.7569
E10105	III	7.3968
E10144	IV	7.157
E10162	III	7.4383
E10444	IV	7.4241
E10462	IV	6.9932
E10483	II	7.0352
E10488	IV	6.8723
E10615	III	7.3235
E10645	III	7.5712
HF0017	III	7.3681
HF0022	II	7.3328
HF0024	IV	6.927
HF0026	II	7.0787
HF0031	IV	7.1025
HF0048	I	7.1227
HF0050	IV	6.9705
HF0066	IV	7.4795
HF0087	III	7.1979
HF0089	III	6.751
HF0108	III	7.6162
HF0138	IV	7.0169
HF0142	IV	7.8236
HF0152	III	7.4097
HF0180	IV	7.0898
HF0183	II	7.4721
HF0184	III	7.2318
HF0212	IV	7.1288
HF0218	II	7.4241
HF0223	II	7.0321
HF0244	III	6.9851
HF0251	III	7.2759
HF0252	II	7.0787
HF0268	I	6.9374
HF0285	II	7.5583
HF0291	II	7.3994
HF0300.3	IV	7.0388
HF0305	II	7.3258
HF0316	II	6.9268
HF0327	II	6.9577
HF0329	II	7.1163
HF0332	II	7.1562
HF0408	IV	7.1988
HF0434	II	7.2153
HF0435	III	7.137
HF0442.5	IV	7.1209
HF0445	IV	7.6827
HF0450	II	6.838
HF0460	III	6.9607
HF0488	II	7.1776
HF0491	II	7.1596
HF0505	IV	7.2759
HF0510	II	7.0455
HF0520	IV	6.7039
HF0543	IV	6.8483
HF0583	IV	6.9813
HF0599	II	7.3051
HF0606	II	7.3556
HF0608	II	6.7509
HF0627	IV	7.6438
HF0639	II	7.1919
HF0654	IV	6.9831
HF0670	II	7.4337
HF0702	III	7.2579
HF0726	II	7.2359
HF0757	II	7.1501
HF0778	II	7.1619
HF0790	IV	7.3575
HF0802	II	7.2894
HF0816	III	6.9131
HF0822	II	7.1147
HF0828	III	7.2084
HF0835	II	7.1331
HF0844	II	6.9269
HF0850	III	7.1187
HF0855	II	6.8831
HF0891	IV	7.7596
HF0894	IV	7.3185
HF0897	II	7.17
HF0899	II	7.428
HF0914	II	6.9849
HF0920	II	7.5235
HF0931	II	7.4273
HF0936	II	6.8491
HF0953	II	7.2329
HF0954.2	III	7.3593
HF0960	II	7.3513
HF0962	II	7.1666
HF0963	IV	7.1647
HF0966	III	7.549
HF0975	III	7.2666
HF0982	II	7.2917
HF0986	IV	6.8065
HF0990	IV	7.0917
HF0992	IV	6.7531
HF0996	IV	7.2164
HF1000	II	7.631
HF1032	III	7.4376
HF1057	III	6.9539
HF1058	IV	7.3386
HF1077	IV	6.9676
HF1078	IV	6.8806
HF1090	III	7.024
HF1097	IV	7.082
HF1122	IV	7.2152
HF1136	III	8.3431
HF1137	IV	6.823
HF1139	IV	7.108
HF1150	III	7.136
HF1156	II	7.3792
HF1167	II	6.9697
HF1178	IV	7.3071
HF1185	III	7.1875
HF1186	III	7.0331
HF1191	IV	7.0679
HF1220	IV	7.2622
HF1227	II	7.4013
HF1232	III	6.9112
HF1235	II	7.1625
HF1242	III	7.7044
HF1246	II	7.0575
HF1255	III	7.0749
HF1262	IV	6.8754
HF1269	IV	7.1064
HF1280	III	6.8828
HF1286	III	6.9186
HF1292	IV	7.1249
HF1295	III	7.1155
HF1297	IV	7.1296
HF1316	II	6.8537
HF1318	IV	6.9173
HF1319	II	7.2062
HF1325	II	7.2756
HF1334	II	7.5788
HF1338	IV	7.1486
HF1344	II	7.1114
HF1345	II	7.8321
HF1356	IV	6.9441
HF1357	III	8.1269
HF1366	II	7.1375
HF1380	II	7.7613
HF1381	II	7.2276
HF1382	IV	7.5293
HF1397	IV	6.8922
HF1407	II	6.5164
HF1409	III	6.5804
HF1442	II	7.4126
HF1458	III	6.9293
HF1469	IV	7.355
HF1475	III	7.2652
HF1487	II	6.8961
HF1489	II	7.3137
HF1490	III	7.4903
HF1492	IV	7.5134
HF1493	III	7.4008
HF1494	III	7.4239
HF1502	III	7.2121
HF1509	IV	7.1954
HF1511	II	7.2583
HF1517	IV	7.3976
HF1534	IV	7.023
HF1538	IV	7.0275
HF1540	IV	7.1424
HF1551	II	7.2567
HF1568	II	7.4848
HF1581	III	7.1741
HF1585	IV	7.3799
HF1587	III	7.4129
HF1588	II	7.3061
HF1589	IV	7.0108
HF1606	II	7.4022
HF1608	IV	7.3535
HF1613	III	7.5671
HF1618	IV	7.2674
HF1628	IV	7.5408
HF1640	IV	7.5161
HF1667	IV	7.425
HF1671	IV	7.1632
HF1677	II	7.3745
HF1702	III	6.7774
HF1708	II	8.2173
MD508984	III	7.7359
MD545226	IV	7.2985
MD547038	III	6.9361
MD548457	III	7.5861
MD549279	III	7.7581
MD550239	III	6.9276
MD550715	III	7.1914
MD552910	III	7.1245
MD554082	III	7.2726
MD570013	III	6.8768
MD602958	IV	6.7126
MD607103	IV	6.8831
MD607216	IV	7.0902
MD608660	IV	7.1075
HF0088	Non-tumor	7.3432
HF0120	Non-tumor	7.4794
HF0131	Non-tumor	6.9098
HF0137	Non-tumor	7.5875
HF0151	Non-tumor	7.4602
HF0163	Non-tumor	7.4997
HF0171	Non-tumor	7.6163
HF0178	Non-tumor	7.0765
HF0211	Non-tumor	7.7119
HF0232	Non-tumor	7.4132
HF0295	Non-tumor	7.5255
HF0303	Non-tumor	7.8997
HF0377	Non-tumor	7.2998
HF0383	Non-tumor	7.6398
HF0467	Non-tumor	7.1937
HF0512	Non-tumor	7.502
HF0523	Non-tumor	7.4828
HF0526	Non-tumor	7.3724
HF0533	Non-tumor	7.3873
HF0593	Non-tumor	7.5931
HF0616	Non-tumor	7.3153
NT1	Non-tumor	7.6331
NT2	Non-tumor	7.4071
NT3	Non-tumor	7.1941
NT4	Non-tumor	7.3215
NT5	Non-tumor	7.4806
NT6	Non-tumor	7.609
NT7	Non-tumor	6.9296

## Sheet: CGGA Gliomas
Sample	Grade	mRNA
CGGA_1003	II	3.82477
CGGA_1004	II	2.14731
CGGA_1005	II	4.19456
CGGA_1010	II	3.99186
CGGA_1013	II	3.98185
CGGA_1014	II	4.16269
CGGA_1020	II	3.59335
CGGA_1030	II	3.55704
CGGA_1031	II	3.69377
CGGA_1032	II	1.29866
CGGA_1033	II	4.75809
CGGA_1037	II	4.79233
CGGA_1046	II	3.8846
CGGA_1048	II	4.2854
CGGA_1050	II	4.24945
CGGA_1051	II	2.94673
CGGA_1052	II	3.32048
CGGA_1057	II	3.35755
CGGA_1063	II	3
CGGA_1065	II	4.81916
CGGA_1066	II	3.77294
CGGA_1071	II	2.75916
CGGA_1082	II	5.41819
CGGA_1087	II	3.7666
CGGA_1097	II	3.33628
CGGA_1100	II	2.79701
CGGA_1101	II	2.71809
CGGA_112	II	4.45549
CGGA_1127	II	5.03078
CGGA_1147	II	3.7137
CGGA_1148	II	2.33056
CGGA_1152	II	4.88069
CGGA_1156	II	5.02104
CGGA_1157	II	3.6792
CGGA_1158	II	3.67694
CGGA_1159	II	4.52607
CGGA_1181	II	4.57107
CGGA_1192	II	4.04264
CGGA_1198	II	1.5656
CGGA_1204	II	5.55857
CGGA_1211	II	3.81558
CGGA_1226	II	2.87381
CGGA_1228	II	3.78346
CGGA_1238	II	4.05745
CGGA_1239	II	4.2817
CGGA_1286	II	4.75649
CGGA_1317	II	3.12763
CGGA_1318	II	3.50335
CGGA_1330	II	3.27501
CGGA_1334	II	3.14731
CGGA_1335	II	4.74846
CGGA_1339	II	3.03562
CGGA_1345	II	5.09761
CGGA_1350	II	2.33914
CGGA_1361	II	4.12681
CGGA_1368	II	2.9279
CGGA_1406	II	2.92979
CGGA_1427	II	4.32265
CGGA_1440	II	4.64731
CGGA_1446	II	1.33914
CGGA_1454	II	4.19849
CGGA_1455	II	1.81147
CGGA_1463	II	4.14078
CGGA_1471	II	3.89918
CGGA_1477	II	4.27202
CGGA_1488	II	3.75168
CGGA_1502	II	4.84549
CGGA_1514	II	1.8953
CGGA_1516	II	4.72792
CGGA_1517	II	5.47962
CGGA_1523	II	2.99639
CGGA_1528	II	4.42761
CGGA_1536	II	3.5008
CGGA_1563	II	3.48929
CGGA_1579	II	4.50526
CGGA_1583	II	4.32841
CGGA_1617	II	5.36527
CGGA_1621	II	4.83996
CGGA_1630	II	4.98277
CGGA_1642	II	4.9486
CGGA_1647	II	5.45352
CGGA_1649	II	5.97934
CGGA_165	II	5.25852
CGGA_1653	II	5.70321
CGGA_1655	II	4.89821
CGGA_1660	II	5.14282
CGGA_1662	II	4.90641
CGGA_1664	II	4.80116
CGGA_1673	II	4.22342
CGGA_1677	II	4.88313
CGGA_1689	II	4.17951
CGGA_1703	II	4.73931
CGGA_1704	II	5.47379
CGGA_171	II	4.27128
CGGA_1715	II	4.91361
CGGA_1720	II	3.70487
CGGA_1829	II	3.98459
CGGA_1850	II	4.69209
CGGA_1875	II	4.89142
CGGA_1902	II	4.55949
CGGA_235	II	3.71809
CGGA_236	II	3.81352
CGGA_241	II	3.14078
CGGA_243	II	3.0635
CGGA_251	II	3.39917
CGGA_252	II	4.27798
CGGA_254	II	3.06695
CGGA_256	II	3.38543
CGGA_261	II	3.73335
CGGA_267	II	3.20945
CGGA_269	II	2.66676
CGGA_273	II	4.50271
CGGA_276	II	3.50843
CGGA_28	II	3.11437
CGGA_283	II	3.54844
CGGA_290	II	4.30159
CGGA_300	II	3.07553
CGGA_320	II	4.18269
CGGA_323	II	3.62644
CGGA_333	II	3.61353
CGGA_42	II	3.48929
CGGA_446	II	3.97361
CGGA_479	II	3.89627
CGGA_482	II	3.68257
CGGA_485	II	3.34625
CGGA_493	II	3.92695
CGGA_501	II	3.20945
CGGA_502	II	3.80323
CGGA_503	II	4.01881
CGGA_538	II	3.66676
CGGA_541	II	3.1811
CGGA_543	II	3.31034
CGGA_551	II	3.68594
CGGA_580	II	4.09845
CGGA_583	II	1.12433
CGGA_601	II	3.79181
CGGA_607	II	3.49057
CGGA_632	II	3.25096
CGGA_633	II	3.78136
CGGA_635	II	3.75916
CGGA_638	II	3.51475
CGGA_642	II	3.69933
CGGA_655	II	3.852
CGGA_659	II	3.90207
CGGA_662	II	3.02503
CGGA_663	II	3.66676
CGGA_666	II	3.83996
CGGA_671	II	3.48027
CGGA_675	II	4.08831
CGGA_685	II	4.84499
CGGA_689	II	4.1152
CGGA_698	II	3.39232
CGGA_704	II	4.06695
CGGA_707	II	3.78555
CGGA_715	II	3.4019
CGGA_721	II	4.40939
CGGA_725	II	3.46728
CGGA_738	II	3.66448
CGGA_752	II	3.15543
CGGA_757	II	3.31904
CGGA_760	II	3.59932
CGGA_762	II	3.20789
CGGA_766	II	4.49185
CGGA_785	II	3.22188
CGGA_796	II	2.01078
CGGA_807	II	3.84699
CGGA_809	II	4.38543
CGGA_812	II	3.63807
CGGA_815	II	2.7137
CGGA_818	II	3.24793
CGGA_834	II	2.59694
CGGA_835	II	3.38405
CGGA_838	II	4.16511
CGGA_843	II	4.26379
CGGA_856	II	3.854
CGGA_858	II	3.32912
CGGA_863	II	2.46989
CGGA_864	II	3.13914
CGGA_871	II	3.36317
CGGA_884	II	2.9542
CGGA_889	II	3.32912
CGGA_892	II	3.74093
CGGA_893	II	4.17552
CGGA_898	II	3.41954
CGGA_904	II	4.1635
CGGA_905	II	2.95233
CGGA_908	II	3.5472
CGGA_909	II	3.44095
CGGA_D04	II	3.7301
CGGA_D07	II	2.98185
CGGA_D15	II	4.44095
CGGA_D20	II	3.49442
CGGA_D29	II	3.94298
CGGA_D47	II	3.67469
CGGA_J030	II	3.87184
CGGA_P103	II	3.98003
CGGA_P107	II	3.58856
CGGA_P11	II	4.17552
CGGA_P111	II	4.11853
CGGA_P113	II	3.52231
CGGA_P114	II	3.19535
CGGA_P115	II	1.1177
CGGA_P121	II	4.74147
CGGA_P128	II	3.63691
CGGA_P13	II	4.25927
CGGA_P132	II	2.75489
CGGA_P137	II	4.1416
CGGA_P145	II	3.90689
CGGA_P147	II	4.44559
CGGA_P150	II	3.78973
CGGA_P151	II	4.99684
CGGA_P153	II	1.85997
CGGA_P155	II	4.06005
CGGA_P156	II	4.56438
CGGA_P158	II	2.77189
CGGA_P173	II	3.2765
CGGA_P174	II	4.16752
CGGA_P176	II	3.81352
CGGA_P177	II	2.82375
CGGA_P179	II	3.74416
CGGA_P19	II	3.46597
CGGA_P20	II	4.21023
CGGA_P21	II	4.67412
CGGA_P27	II	4.23266
CGGA_P271	II	1.18269
CGGA_P30	II	2.21412
CGGA_P31	II	4.15299
CGGA_P422	II	4.45878
CGGA_P83	II	5.55735
CGGA_P84	II	4.10852
CGGA_P86	II	4.08661
CGGA_P93	II	3.92315
CGGA_1002	III	4.12433
CGGA_1006	III	3.5373
CGGA_1027	III	4.337
CGGA_103	III	4.29719
CGGA_1034	III	2.87971
CGGA_1055	III	3.98277
CGGA_1079	III	3.28983
CGGA_1108	III	2.83996
CGGA_1111	III	4.32697
CGGA_1113	III	3.61471
CGGA_1120	III	1.65992
CGGA_1126	III	4.70653
CGGA_1131	III	4.87036
CGGA_1137	III	2.13422
CGGA_1141	III	4.5435
CGGA_1144	III	3.34199
CGGA_1146	III	3.43829
CGGA_1155	III	6.21781
CGGA_1160	III	2.30159
CGGA_1161	III	5.00225
CGGA_1162	III	4.49825
CGGA_1169	III	3.83592
CGGA_1183	III	4.69544
CGGA_1189	III	4.03474
CGGA_1190	III	4.44427
CGGA_1191	III	4.96347
CGGA_1195	III	3.40054
CGGA_1205	III	2.74631
CGGA_1207	III	4.70044
CGGA_1212	III	2.76129
CGGA_1223	III	4.19298
CGGA_1232	III	3.96809
CGGA_1235	III	3.8679
CGGA_1246	III	3.68482
CGGA_1263	III	2.852
CGGA_1264	III	4.32337
CGGA_1269	III	4.33199
CGGA_1280	III	1.98185
CGGA_1281	III	3.69711
CGGA_1284	III	2.46467
CGGA_1291	III	7.20154
CGGA_1292	III	5.19259
CGGA_1300	III	3.69822
CGGA_1303	III	2.40871
CGGA_1305	III	5.22497
CGGA_1307	III	2.43829
CGGA_1309	III	5.44029
CGGA_1319	III	6.21062
CGGA_1321	III	4.35544
CGGA_1322	III	4.30305
CGGA_1340	III	3.1177
CGGA_135	III	1.8679
CGGA_1362	III	3.97453
CGGA_1369	III	5.65076
CGGA_1377	III	3.60881
CGGA_1386	III	5.24375
CGGA_1389	III	4.33985
CGGA_1401	III	4.02237
CGGA_1404	III	4.99729
CGGA_1407	III	5.06996
CGGA_1408	III	2.17632
CGGA_1413	III	4.01257
CGGA_1416	III	4.96394
CGGA_1417	III	3.93452
CGGA_1421	III	4.73823
CGGA_1424	III	1.88362
CGGA_1431	III	4.76022
CGGA_1435	III	5.01123
CGGA_1469	III	1.65992
CGGA_1474	III	1.40054
CGGA_1482	III	5.43029
CGGA_1497	III	4.81147
CGGA_1504	III	4.60526
CGGA_1508	III	4.43563
CGGA_1518	III	4.40463
CGGA_1525	III	4.99503
CGGA_1526	III	3.74093
CGGA_1527	III	4.54535
CGGA_1530	III	5.6907
CGGA_1531	III	3.81865
CGGA_1544	III	5.07639
CGGA_1552	III	5.01569
CGGA_1557	III	4.95373
CGGA_1562	III	3.81558
CGGA_1565	III	4.36317
CGGA_1566	III	5.87848
CGGA_1567	III	4.56986
CGGA_1568	III	4.94767
CGGA_1569	III	4.98959
CGGA_1580	III	4.07639
CGGA_1587	III	4.74792
CGGA_1588	III	5.47216
CGGA_1598	III	4.89385
CGGA_1606	III	4.11603
CGGA_1618	III	4.48478
CGGA_1619	III	4.07553
CGGA_1620	III	4.0072
CGGA_1623	III	4.37016
CGGA_1627	III	4.58376
CGGA_1640	III	5.57137
CGGA_1645	III	4.09508
CGGA_1648	III	5.41481
CGGA_1657	III	5.66789
CGGA_1661	III	4.99141
CGGA_1667	III	3.46989
CGGA_1669	III	4.61117
CGGA_1671	III	4.85848
CGGA_1672	III	5.12184
CGGA_1675	III	4.96809
CGGA_1679	III	5.14445
CGGA_1680	III	3.34056
CGGA_1686	III	4.45352
CGGA_1693	III	5.25323
CGGA_1696	III	-0.234465
CGGA_1700	III	4.54288
CGGA_1701	III	5.16551
CGGA_1714	III	5.08066
CGGA_1718	III	4.98413
CGGA_1721	III	5.40769
CGGA_1723	III	5.30342
CGGA_1725	III	4.9241
CGGA_1731	III	6.1637
CGGA_1737	III	5.31433
CGGA_1738	III	4.10518
CGGA_1743	III	4.42425
CGGA_1745	III	1.25096
CGGA_1747	III	5.10014
CGGA_1791	III	1.68706
CGGA_1809	III	5.10014
CGGA_1854	III	4.59216
CGGA_1862	III	2.91265
CGGA_1882	III	5.24982
CGGA_1903	III	5.21451
CGGA_247	III	3.94486
CGGA_277	III	4.1375
CGGA_330	III	2.06005
CGGA_337	III	3.20006
CGGA_426	III	2.42761
CGGA_448	III	2.42492
CGGA_474	III	5.25965
CGGA_488	III	4.63401
CGGA_490	III	3.62644
CGGA_510	III	3.72356
CGGA_521	III	3.40735
CGGA_560	III	3.95791
CGGA_564	III	2.73335
CGGA_565	III	3.36036
CGGA_578	III	3.73769
CGGA_591	III	3.39094
CGGA_598	III	3.87086
CGGA_599	III	2.57773
CGGA_616	III	2.65992
CGGA_634	III	4.24565
CGGA_641	III	4.49506
CGGA_643	III	4.29057
CGGA_661	III	1.96347
CGGA_705	III	4.26754
CGGA_727	III	2.81147
CGGA_732	III	3.53605
CGGA_791	III	3.12433
CGGA_852	III	2.848
CGGA_861	III	2.85
CGGA_890	III	3.70598
CGGA_901	III	5.33414
CGGA_903	III	3.13258
CGGA_D11	III	4.97407
CGGA_D16	III	2.66676
CGGA_D18	III	4.08661
CGGA_D21	III	3.54597
CGGA_D24	III	3.52607
CGGA_D28	III	4.05311
CGGA_D44	III	3.87873
CGGA_D52	III	3.85599
CGGA_J023	III	5.48704
CGGA_J73	III	5.83744
CGGA_P108	III	3.69153
CGGA_P110	III	4.26303
CGGA_P131	III	4.01703
CGGA_P142	III	3.55459
CGGA_P144	III	3.67582
CGGA_P157	III	3.26454
CGGA_P159	III	2.62761
CGGA_P165	III	2.23573
CGGA_P17	III	3.53232
CGGA_P172	III	1.95977
CGGA_P18	III	3.95699
CGGA_P181	III	3.41549
CGGA_P183	III	4.1375
CGGA_P23	III	0.695994
CGGA_P265	III	1.40599
CGGA_P266	III	1.67807
CGGA_P437	III	5.34589
CGGA_P468	III	4.8212
CGGA_P623	III	3.01257
CGGA_1001	IV	3.21257
CGGA_1007	IV	3.59694
CGGA_1008	IV	3.3799
CGGA_1011	IV	2.12433
CGGA_1015	IV	2.24489
CGGA_1017	IV	3.63691
CGGA_1023	IV	2.9542
CGGA_1024	IV	3.34767
CGGA_1026	IV	3.48543
CGGA_1035	IV	2.14731
CGGA_1036	IV	4.19298
CGGA_1039	IV	4.67807
CGGA_1041	IV	3.63923
CGGA_1045	IV	2.0072
CGGA_1049	IV	1.76129
CGGA_1053	IV	3.2555
CGGA_1070	IV	3.25701
CGGA_1072	IV	1.79077
CGGA_1073	IV	1.57531
CGGA_1074	IV	2.21101
CGGA_1075	IV	1.91456
CGGA_1077	IV	1.69153
CGGA_1083	IV	2.67129
CGGA_1086	IV	1.23879
CGGA_1091	IV	3.49953
CGGA_1103	IV	3.90014
CGGA_1106	IV	2.29572
CGGA_1109	IV	2.30743
CGGA_1114	IV	2.01436
CGGA_1124	IV	0.85599
CGGA_1134	IV	2.59455
CGGA_1135	IV	3.49825
CGGA_1138	IV	3.56438
CGGA_1139	IV	3.26303
CGGA_1142	IV	4.62176
CGGA_1171	IV	1.78241
CGGA_1172	IV	4.09845
CGGA_1180	IV	2.71589
CGGA_1214	IV	3.45943
CGGA_1216	IV	2.74631
CGGA_1219	IV	4.12433
CGGA_1224	IV	1.852
CGGA_1234	IV	2.58976
CGGA_1236	IV	2.83592
CGGA_1237	IV	3.26754
CGGA_1240	IV	1.73118
CGGA_1251	IV	3.90977
CGGA_1256	IV	4.36737
CGGA_1258	IV	2.37573
CGGA_1270	IV	2.99639
CGGA_1275	IV	3.29719
CGGA_1282	IV	2.08066
CGGA_1287	IV	3.3978
CGGA_1299	IV	2.61824
CGGA_1313	IV	2.15381
CGGA_1314	IV	3.36457
CGGA_1320	IV	1.88362
CGGA_1326	IV	4.49633
CGGA_1332	IV	3.66448
CGGA_1338	IV	2.87578
CGGA_1342	IV	1.91073
CGGA_1353	IV	2.91839
CGGA_1354	IV	3.90593
CGGA_1365	IV	1.73985
CGGA_1371	IV	3.52982
CGGA_1378	IV	2.0072
CGGA_1380	IV	3.29719
CGGA_1382	IV	2.29278
CGGA_1384	IV	3.73444
CGGA_139	IV	3.63575
CGGA_1391	IV	3.05311
CGGA_1392	IV	4.15704
CGGA_1402	IV	3.32337
CGGA_1403	IV	3.03034
CGGA_1409	IV	4.15218
CGGA_1410	IV	4.09592
CGGA_1418	IV	2.31325
CGGA_1420	IV	5.35755
CGGA_1422	IV	1.28096
CGGA_1425	IV	4.27053
CGGA_1426	IV	5.19338
CGGA_1433	IV	4.04701
CGGA_1441	IV	3.59455
CGGA_1444	IV	4.04439
CGGA_1451	IV	2.43029
CGGA_1452	IV	2.93546
CGGA_1457	IV	2.79286
CGGA_1461	IV	3.60288
CGGA_1462	IV	3.88362
CGGA_1467	IV	1.99639
CGGA_1472	IV	5.26303
CGGA_1476	IV	3.14078
CGGA_1478	IV	3.64039
CGGA_1481	IV	0.739848
CGGA_1486	IV	1.0072
CGGA_1491	IV	3.60526
CGGA_1494	IV	1.73118
CGGA_1498	IV	1.36737
CGGA_1500	IV	4.42291
CGGA_1501	IV	4.52419
CGGA_1503	IV	0.545968
CGGA_1521	IV	2.13093
CGGA_1529	IV	4.29278
CGGA_1534	IV	5.31252
CGGA_1537	IV	3.1635
CGGA_1539	IV	3.96809
CGGA_1542	IV	1.23879
CGGA_1543	IV	3.70155
CGGA_1546	IV	2.98185
CGGA_1548	IV	3.9364
CGGA_1551	IV	3.70377
CGGA_1559	IV	5.64097
CGGA_1560	IV	3.79494
CGGA_1564	IV	3.62994
CGGA_1571	IV	4.82579
CGGA_1586	IV	1.99639
CGGA_1595	IV	5.49921
CGGA_1596	IV	4.67186
CGGA_1597	IV	4.13422
CGGA_1601	IV	2.66903
CGGA_1612	IV	2.95047
CGGA_1613	IV	3.44095
CGGA_1626	IV	3.08406
CGGA_1634	IV	4.43496
CGGA_1635	IV	0.650765
CGGA_1643	IV	4.91361
CGGA_1644	IV	3.7148
CGGA_1650	IV	3.0635
CGGA_1654	IV	5.57046
CGGA_1666	IV	0.411426
CGGA_1678	IV	0.641546
CGGA_1681	IV	1.94486
CGGA_1684	IV	3.22342
CGGA_1687	IV	2.58496
CGGA_1690	IV	3.54102
CGGA_1694	IV	3.03738
CGGA_1698	IV	4.35966
CGGA_1699	IV	1.36737
CGGA_1706	IV	3.59096
CGGA_1708	IV	3.0072
CGGA_1709	IV	3.22497
CGGA_1713	IV	4.79961
CGGA_1722	IV	1.63227
CGGA_1727	IV	4.44493
CGGA_1728	IV	3.88947
CGGA_1735	IV	3.19692
CGGA_1736	IV	3.08746
CGGA_1740	IV	5.71644
CGGA_1744	IV	3.90785
CGGA_1749	IV	4.84197
CGGA_1750	IV	4.07382
CGGA_1758	IV	3.94486
CGGA_1764	IV	4.67356
CGGA_1767	IV	0.925999
CGGA_1769	IV	3.33485
CGGA_1780	IV	2.25096
CGGA_1807	IV	4.53605
CGGA_1812	IV	4.13422
CGGA_1817	IV	3.75596
CGGA_1819	IV	4.74093
CGGA_1826	IV	4.0027
CGGA_1833	IV	4.30159
CGGA_1840	IV	4.53045
CGGA_1866	IV	3.03386
CGGA_1870	IV	3.93923
CGGA_1901	IV	2.42223
CGGA_1916	IV	4.8339
CGGA_274	IV	3.47249
CGGA_342	IV	2.67807
CGGA_413	IV	3.02148
CGGA_483	IV	1.96717
CGGA_491	IV	2.85997
CGGA_494	IV	3.95233
CGGA_499	IV	4.32337
CGGA_509	IV	3.91743
CGGA_525	IV	2.20163
CGGA_604	IV	3.18587
CGGA_658	IV	3.87184
CGGA_676	IV	2.06005
CGGA_679	IV	2.56316
CGGA_680	IV	4.1102
CGGA_700	IV	3.79494
CGGA_710	IV	2.55336
CGGA_731	IV	2.43029
CGGA_747	IV	3.94298
CGGA_759	IV	3.66903
CGGA_761	IV	4.05485
CGGA_782	IV	2.11103
CGGA_789	IV	3.8268
CGGA_802	IV	2.5008
CGGA_804	IV	3.1127
CGGA_808	IV	2.46728
CGGA_831	IV	4.32409
CGGA_837	IV	3.10936
CGGA_842	IV	1.66903
CGGA_848	IV	3.51223
CGGA_850	IV	2.74416
CGGA_859	IV	2.11103
CGGA_876	IV	1.46989
CGGA_878	IV	3.04439
CGGA_902	IV	3.98823
CGGA_D03	IV	2.78869
CGGA_D09	IV	3.1811
CGGA_D30	IV	2.42223
CGGA_D35	IV	2.74631
CGGA_D37	IV	2.94111
CGGA_D57	IV	3.87971
CGGA_P100	IV	3.76871
CGGA_P102	IV	3.6017
CGGA_P112	IV	3.29572
CGGA_P116	IV	0.650765
CGGA_P136	IV	0.687061
CGGA_P143	IV	2.7845
CGGA_P15	IV	4.92077
CGGA_P154	IV	2.93734
CGGA_P16	IV	4.46401
CGGA_P160	IV	2.74416
CGGA_P164	IV	0.790772
CGGA_P178	IV	1.63691
CGGA_P180	IV	1.43829
CGGA_P205	IV	0.0285692
CGGA_P22	IV	4.21335
CGGA_P25	IV	1.20789
CGGA_P28	IV	3.57531
CGGA_P609	IV	4.53107
N489	Control	11.83
N491	Control	10.31
N494	Control	12.37
N499	Control	12.67
N505	Control	12.15
N508	Control	11.81
N509	Control	12.88
N512	Control	9.94
N530	Control	4.5
N548	Control	8.96
N557	Control	10.89
N562	Control	7.2
N573	Control	8.21
N577	Control	11.53
N588	Control	7.77
N593	Control	5.07
N597	Control	5.1
N609	Control	5.65
N775	Control	15.72
N877	Control	8.38
