# Supplementary material for: SHF Acts as a Novel Tumor Suppressor in Glioblastoma Multiforme by Disrupting STAT3 Dimerization
Source: Adv Sci (Weinh). 2022 Jul 17;9(26):2200169. doi: 10.1002/advs.202200169 (PMC9475553; doi:10.1002/advs.202200169)
Supplement: Supplementary file 5 — Supplemental Table 3 [file ADVS-9-2200169-s007.xlsx]

## Sheet: TCGA-GBM RNAseq
The clinical characteristics of TCGA-GBM RNAseq cohort and SHF mRNA expression (Survival time>1 year)
Sample	Survival	Status	SHF
TCGA.41.4097	0.2	1	7.38404
TCGA.19.2624	0.2	1	9.00262
TCGA.06.2569	0.4	0	7.91695
TCGA.06.0219	0.7	1	7.55764
TCGA.41.2571	0.8	1	8.83364
TCGA.06.0750	0.9	1	7.3005
TCGA.14.0781	1	1	7.46356
TCGA.06.2557	1.1	1	8.61068
TCGA.28.1753	1.2	0	7.74727
TCGA.32.1980	1.2	1	8.5075
TCGA.26.5139	1.6	0	7.25681
TCGA.06.0649	2.1	1	7.22388
TCGA.14.0787	2.2	1	8.03603
TCGA.28.1747	2.5	1	7.61421
TCGA.28.5209	2.5	0	9.49096
TCGA.06.0747	2.7	1	7.29509
TCGA.06.5418	2.7	1	7.85655
TCGA.06.0749	2.7	1	8.26789
TCGA.27.2526	2.9	1	7.96867
TCGA.76.4928	3.1	1	7.30612
TCGA.12.5299	3.2	1	7.51676
TCGA.06.0157	3.2	1	8.03082
TCGA.06.0174	3.2	1	9.22176
TCGA.06.5410	3.5	1	6.89651
TCGA.76.4929	3.6	1	7.48069
TCGA.06.5856	3.8	1	8.71007
TCGA.16.0846	3.9	1	7.65158
TCGA.19.2625	4.1	1	7.08983
TCGA.06.2567	4.4	1	6.73821
TCGA.76.4926	4.5	1	7.1709
TCGA.06.5412	4.5	1	8.31499
TCGA.19.1389	4.6	1	6.24801
TCGA.06.5859	4.6	0	7.41951
TCGA.32.1982	4.7	1	7.11969
TCGA.28.2509	4.8	0	6.27899
TCGA.76.4925	4.8	1	7.35587
TCGA.19.2620	4.9	1	7.23537
TCGA.06.2559	4.9	1	7.95195
TCGA.27.1830	5.1	1	7.17243
TCGA.06.5417	5.1	0	7.83035
TCGA.28.5218	5.2	1	8.29025
TCGA.28.2514	5.3	0	7.76794
TCGA.14.0817	5.4	1	8.23903
TCGA.26.5134	5.5	0	8.30412
TCGA.06.0646	5.8	1	6.81231
TCGA.06.0156	5.8	1	7.99478
TCGA.06.0645	5.8	1	8.09747
TCGA.06.2564	6	0	7.38654
TCGA.06.5858	6.2	0	6.76789
TCGA.06.5416	6.7	0	8.46533
TCGA.14.1829	7.2	0	6.96866
TCGA.06.0878	7.2	0	7.92613
TCGA.28.2513	7.3	0	6.60249
TCGA.32.2616	7.4	1	5.87363
TCGA.06.0210	7.4	1	7.25709
TCGA.14.1825	7.6	1	8.02995
TCGA.27.2524	7.6	1	8.15468
TCGA.06.0745	7.9	1	7.88245
TCGA.06.5411	8.3	1	8.86267
TCGA.06.5415	8.6	0	7.87706
TCGA.32.2632	8.8	1	6.85111
TCGA.06.5413	8.8	0	7.0821
TCGA.26.5135	8.9	1	8.82347
TCGA.06.5414	9	0	7.63953
TCGA.76.4931	9.2	1	8.04712
TCGA.26.5132	9.4	0	7.00879
TCGA.19.2619	9.7	0	6.89306
TCGA.27.1832	9.9	1	6.58183
TCGA.06.0141	10.3	1	6.63027
TCGA.06.0190	10.4	1	6.33978
TCGA.27.2521	10.4	0	8.64582
TCGA.28.5220	10.5	0	6.82191
TCGA.12.0821	10.6	1	7.32983
TCGA.06.0158	10.8	1	7.76559
TCGA.12.3650	10.9	1	8.95234
TCGA.28.5215	11	1	7.64075
TCGA.14.0789	11.2	1	7.23695
TCGA.28.5207	11.3	1	8.29084
TCGA.06.5408	11.7	1	8.39707
TCGA.41.3915	11.8	1	7.19068
TCGA.06.0211	11.8	1	8.69031
TCGA.06.0152	12.3	1	7.41938
TCGA.06.2558	12.5	1	8.2624
TCGA.06.0644	12.6	1	5.67555
TCGA.06.2562	12.6	1	6.79589
TCGA.19.1787	12.7	1	6.7799
TCGA.06.0130	12.9	1	6.56801
TCGA.12.0618	13	1	8.42865
TCGA.06.0171	13.1	1	6.38254
TCGA.06.0238	13.3	1	7.97033
TCGA.41.2572	13.3	1	8.35022
TCGA.06.1804	13.6	1	6.54063
TCGA.28.5216	13.6	0	7.63335
TCGA.14.0790	13.8	1	8.62585
TCGA.15.0742	13.8	1	8.69413
TCGA.27.1837	14	1	8.39479
TCGA.06.0686	14.2	1	8.19726
TCGA.12.3653	14.5	1	9.65102
TCGA.02.0047	14.7	1	8.13013
TCGA.12.0616	14.7	1	8.39823
TCGA.26.5133	14.9	0	7.85331
TCGA.28.5204	14.9	1	8.1331
TCGA.12.5295	14.9	1	8.52677
TCGA.19.5960	15	1	7.6468
TCGA.14.0736	15.1	1	7.6684
TCGA.41.5651	15.1	1	9.13399
TCGA.02.2483	15.3	0	8.85809
TCGA.02.2485	15.4	0	7.80321
TCGA.32.1970	15.4	1	7.9813
TCGA.27.2528	15.8	1	7.51031
TCGA.32.2615	15.9	1	6.57792
TCGA.14.1034	15.9	1	6.70484
TCGA.27.2523	16.1	1	8.99835
TCGA.27.1831	16.6	1	6.38975
TCGA.06.2565	16.6	1	7.99054
TCGA.14.2554	17.5	1	7.56977
TCGA.06.2561	17.6	1	6.77868
TCGA.76.4927	17.6	1	7.18865
TCGA.14.1823	17.9	1	7.09047
TCGA.28.5208	17.9	1	7.63152
TCGA.08.0386	18	1	6.49994
TCGA.27.2519	18.1	1	6.84048
TCGA.26.5136	19	1	6.55481
TCGA.32.5222	19.2	1	8.0794
TCGA.06.0168	19.7	1	7.91484
TCGA.32.4213	19.9	0	8.85187
TCGA.02.2486	20.3	1	7.29652
TCGA.06.0882	20.8	1	7.36834
TCGA.27.1835	21.3	1	8.19903
TCGA.19.0957	21.9	1	7.6004
TCGA.12.1597	22.2	1	10.1468
TCGA.32.2634	22.8	0	8.07019
TCGA.06.0138	24.2	1	7.50434
TCGA.19.2629	24.2	1	7.84451
TCGA.32.2638	25.2	1	7.94815
TCGA.06.0132	25.4	1	8.05135
TCGA.19.1390	25.4	1	8.13835
TCGA.06.0743	26.4	1	7.37827
TCGA.06.0187	27.2	1	7.45387
TCGA.16.1045	29	1	7.6564
TCGA.06.2563	30.6	0	8.05137
TCGA.28.5213	31.3	0	5.98117
TCGA.26.1442	31.3	0	8.57838
TCGA.06.2570	31.5	0	8.7527
TCGA.14.1402	32	1	7.33
TCGA.06.0129	33.7	1	8.29304
TCGA.12.0619	34.9	1	6.81017
TCGA.12.3652	34.9	1	9.39114
TCGA.27.1834	40.5	1	6.88881
TCGA.06.0744	46.9	1	7.97524
TCGA.06.0125	47.6	1	7.42303
TCGA.76.4932	47.9	1	8.17769
TCGA.15.1444	50.5	1	7.97966
TCGA.06.0184	69.9	1	7.70691
TCGA.06.0178	88.1	1	9.2012

## Sheet: TCGA-GBM Affy Exon 1.0ST
The clinical characteristics of TCGA-GBM Affy Exon 1.0ST cohort and SHF mRNA expression
Sample	Survival	Status	SHF
TCGA-14-1794-01	30	1	6.442
TCGA-14-1396-01	34	1	6.169
TCGA-14-1453-01	35	1	7.005
TCGA-08-0352-01	39	1	6.7
TCGA-14-0813-01	41	1	6.619
TCGA-28-1755-01	46	1	7.234
TCGA-08-0345-01	53	1	6.619
TCGA-14-1795-01	59	1	7.621
TCGA-14-0867-01	62	1	6.589
TCGA-06-0649-01	64	1	6.629
TCGA-14-0787-01	68	1	6.896
TCGA-06-0145-01	71	1	7.043
TCGA-02-0055-01	76	1	6.831
TCGA-06-0749-01	81	1	6.955
TCGA-06-0747-01	82	1	6.904
TCGA-08-0385-01	82	1	7.434
TCGA-02-0033-01	86	1	6.401
TCGA-19-1789-01	93	1	6.615
TCGA-06-0413-01	96	1	7.104
TCGA-02-0048-01	97	1	6.675
TCGA-06-0157-01	97	1	7.249
TCGA-06-0174-01	98	1	7.627
TCGA-14-0812-01	99	1	6.691
TCGA-06-0169-01	100	1	6.814
TCGA-02-0456-01	102	1	6.008
TCGA-08-0359-01	102	1	6.907
TCGA-19-0964-01	103	0	6.943
TCGA-06-0162-01	104	1	7.051
TCGA-02-0099-01	106	1	6.672
TCGA-02-0037-01	109	1	6.945
TCGA-12-0692-01	111	1	6.63
TCGA-19-1788-01	111	1	6.785
TCGA-19-1392-01	111	1	6.789
TCGA-06-0182-01	111	1	7.058
TCGA-14-1401-01	114	1	6.595
TCGA-16-0846-01	119	1	7.009
TCGA-06-0127-01	120	1	6.415
TCGA-12-1098-01	121	1	6.411
TCGA-06-0397-01	121	1	6.759
TCGA-02-0281-01	121	1	7.108
TCGA-06-0175-01	123	1	6.718
TCGA-06-1087-01	123	1	6.928
TCGA-12-1099-01	125	1	6.841
TCGA-06-0177-01	126	1	7.217
TCGA-06-1805-01	127	0	6.636
TCGA-08-0246-01	127	1	6.688
TCGA-08-0510-01	129	1	7.609
TCGA-16-0861-01	130	0	7.113
TCGA-02-0333-01	133	1	7.009
TCGA-08-0373-01	134	1	6.808
TCGA-06-0173-01	136	1	7.235
TCGA-16-1047-01	139	1	6.377
TCGA-19-1389-01	141	1	6.307
TCGA-06-0194-01	142	1	6.76
TCGA-06-0410-01	142	1	7.038
TCGA-28-1760-01	143	0	7.115
TCGA-02-0003-01	144	1	7.265
TCGA-08-0521-01	146	1	6.96
TCGA-27-1830-01	154	1	6.206
TCGA-14-0817-01	164	1	6.771
TCGA-06-0882-01	165	0	6.839
TCGA-02-0071-01	167	1	6.823
TCGA-06-0197-01	168	1	6.818
TCGA-06-0646-01	175	1	6.71
TCGA-06-0645-01	175	1	7.11
TCGA-12-1089-01	177	1	6.252
TCGA-06-0881-01	178	0	6.825
TCGA-06-0166-01	178	1	6.945
TCGA-06-0156-01	178	1	7.019
TCGA-14-1827-01	179	1	6.903
TCGA-19-1387-01	181	0	6.557
TCGA-02-0060-01	183	1	7.066
TCGA-06-0122-01	187	1	7.006
TCGA-14-0783-01	188	1	7.12
TCGA-16-1460-01	195	0	7.082
TCGA-02-0054-01	199	1	6.705
TCGA-14-1458-01	202	1	6.898
TCGA-06-0877-01	204	0	7.177
TCGA-12-1602-01	205	1	6.801
TCGA-06-1086-01	208	1	6.51
TCGA-02-0046-01	208	1	7.623
TCGA-06-0126-01	210	1	7.188
TCGA-26-1443-01	216	0	6.478
TCGA-14-1452-01	216	1	6.835
TCGA-14-1829-01	217	0	6.457
TCGA-19-1786-01	217	0	6.757
TCGA-06-0878-01	218	0	7.273
TCGA-08-0524-01	220	1	7.019
TCGA-02-0326-01	223	1	6.771
TCGA-06-0195-01	225	1	6.637
TCGA-06-0210-01	225	1	6.93
TCGA-06-1084-01	226	0	6.275
TCGA-12-1090-01	230	1	6.295
TCGA-08-0531-01	230	1	6.927
TCGA-28-1751-01	231	0	6.533
TCGA-12-0654-01	231	1	6.619
TCGA-14-1825-01	232	1	6.315
TCGA-12-0775-01	232	1	6.51
TCGA-08-0511-01	235	1	6.873
TCGA-06-0745-01	238	1	6.814
TCGA-06-1802-01	239	0	6.945
TCGA-28-1750-01	253	0	6.55
TCGA-02-0058-01	254	1	7.484
TCGA-06-0208-01	255	1	6.743
TCGA-08-0346-01	256	1	7.018
TCGA-08-0353-01	256	1	7.41
TCGA-28-1752-01	257	0	6.723
TCGA-06-0149-01	261	1	6.547
TCGA-19-0960-01	262	0	7.126
TCGA-06-1801-01	263	0	6.307
TCGA-02-0086-01	268	1	7.666
TCGA-12-0828-01	271	1	7.102
TCGA-06-0876-01	271	0	7.206
TCGA-19-1386-01	276	1	6.56
TCGA-12-1096-01	277	1	6.15
TCGA-16-1060-01	278	1	6.582
TCGA-28-1749-01	279	0	6.816
TCGA-06-0875-01	279	0	6.959
TCGA-02-0446-01	281	1	6.985
TCGA-06-0686-01	285	0	6.85
TCGA-26-1799-01	285	1	6.978
TCGA-02-0059-01	291	1	6.645
TCGA-06-0412-01	291	1	6.862
TCGA-26-1440-01	296	0	6.492
TCGA-12-0776-01	296	1	6.87
TCGA-06-0648-01	297	1	7.099
TCGA-08-0349-01	298	1	7.19
TCGA-27-1832-01	300	1	6.195
TCGA-02-0321-01	300	1	6.979
TCGA-26-1438-01	305	0	6.394
TCGA-06-0148-01	307	1	7.409
TCGA-19-0963-01	310	0	6.421
TCGA-02-0074-01	310	1	6.827
TCGA-06-0141-01	313	1	6.568
TCGA-16-1055-01	313	1	7.024
TCGA-06-0190-01	317	1	6.313
TCGA-06-0155-01	318	1	6.115
TCGA-12-0620-01	318	1	7.173
TCGA-02-0039-01	320	1	6.937
TCGA-02-0430-01	321	1	6.799
TCGA-02-0338-01	322	1	7.269
TCGA-02-0009-01	322	1	7.468
TCGA-02-0325-01	323	1	6.333
TCGA-12-0821-01	323	1	6.788
TCGA-02-0038-01	326	1	6.717
TCGA-08-0520-01	326	1	6.993
TCGA-19-1385-01	327	1	6.063
TCGA-02-0269-01	327	1	6.531
TCGA-06-0158-01	329	1	7.063
TCGA-06-0394-01	329	1	7.097
TCGA-08-0514-01	337	1	7.228
TCGA-14-0789-01	342	1	6.988
TCGA-28-1745-01	344	0	6.237
TCGA-02-0004-01	345	1	6.808
TCGA-02-0440-01	345	1	7.054
TCGA-02-0106-01	355	1	7.482
TCGA-06-0143-01	357	1	7.062
TCGA-06-0211-01	360	1	7.509
TCGA-06-0139-01	362	1	6.554
TCGA-12-0691-01	368	1	6.41
TCGA-08-0348-01	370	1	7.291
TCGA-02-0027-01	370	1	7.695
TCGA-12-1094-01	372	1	6.333
TCGA-02-0317-01	372	1	7.079
TCGA-08-0375-01	372	1	7.105
TCGA-06-0152-01	375	1	6.691
TCGA-06-0644-01	375	0	6.854
TCGA-02-0339-01	377	1	7.242
TCGA-14-1459-01	378	1	6.396
TCGA-08-0509-01	382	1	7.842
TCGA-02-0052-01	383	1	7.481
TCGA-02-0084-01	384	1	7.009
TCGA-06-0130-01	394	1	6.667
TCGA-19-1388-01	394	1	6.7
TCGA-12-0618-01	394	1	7.141
TCGA-06-0171-01	399	1	6.806
TCGA-06-0238-01	404	1	6.833
TCGA-15-1449-01	404	1	7.173
TCGA-06-0237-01	415	1	6.753
TCGA-15-0742-01	418	1	7.155
TCGA-02-0285-01	422	1	6.631
TCGA-06-0154-01	423	1	7.73
TCGA-16-1063-01	425	1	6.386
TCGA-08-0390-01	425	1	6.738
TCGA-16-1056-01	426	1	6.283
TCGA-02-0034-01	430	1	6.761
TCGA-02-0289-01	432	1	6.838
TCGA-06-0133-01	435	1	6.891
TCGA-02-0271-01	440	1	6.948
TCGA-02-0422-01	441	1	6.79
TCGA-12-1097-01	442	1	6.71
TCGA-12-0616-01	447	1	7.193
TCGA-02-0047-01	447	1	7.231
TCGA-12-1600-01	448	1	6.63
TCGA-12-0780-01	452	1	7.242
TCGA-12-0778-01	453	1	6.326
TCGA-08-0380-01	454	1	6.602
TCGA-06-0241-01	455	0	7.459
TCGA-06-0214-01	457	1	7.199
TCGA-02-0051-01	458	1	6.421
TCGA-12-0769-01	458	1	6.892
TCGA-14-0736-01	459	1	6.55
TCGA-12-0615-01	466	1	7.244
TCGA-08-0389-01	467	1	7.409
TCGA-08-0360-01	468	1	6.635
TCGA-06-0189-01	469	1	6.647
TCGA-12-1598-01	476	1	6.401
TCGA-02-0115-01	476	1	6.868
TCGA-12-1095-01	482	1	6.794
TCGA-02-0330-01	484	1	6.422
TCGA-14-1034-01	485	1	6.26
TCGA-02-0290-01	485	1	7.259
TCGA-12-1093-01	486	1	6.347
TCGA-08-0525-01	486	1	6.804
TCGA-02-0451-01	492	1	6.895
TCGA-16-0850-01	498	1	7.719
TCGA-14-0865-01	502	1	7.095
TCGA-02-0260-01	514	1	7.432
TCGA-02-0089-01	515	1	6.907
TCGA-16-0848-01	535	1	6.75
TCGA-02-0107-01	537	1	6.922
TCGA-02-0266-01	538	1	6.806
TCGA-14-1821-01	540	1	7.238
TCGA-06-0147-01	541	1	6.529
TCGA-08-0354-01	546	1	6.986
TCGA-08-0386-01	548	1	6.606
TCGA-06-0192-01	556	0	7.014
TCGA-02-0043-01	556	1	7.094
TCGA-02-0006-01	558	1	7.244
TCGA-08-0529-01	559	1	7.023
TCGA-12-0820-01	562	1	7.305
TCGA-15-1446-01	581	0	6.433
TCGA-14-1037-01	587	1	6.823
TCGA-08-0518-01	588	1	7.083
TCGA-06-0744-01	594	0	6.845
TCGA-08-0516-01	596	1	6.869
TCGA-06-0168-01	598	1	7.015
TCGA-02-0064-01	600	1	6.93
TCGA-06-0221-01	603	1	6.862
TCGA-02-0057-01	604	1	6.806
TCGA-06-0146-01	611	1	7.522
TCGA-02-0023-01	612	1	6.755
TCGA-06-0179-01	616	1	6.891
TCGA-06-0124-01	619	1	6.95
TCGA-12-0703-01	619	1	7.072
TCGA-12-0829-01	626	1	6.64
TCGA-02-0015-01	627	1	7.144
TCGA-02-0011-01	630	1	7.48
TCGA-02-0075-01	634	1	7.118
TCGA-08-0522-01	635	1	6.598
TCGA-16-1062-01	646	1	6.983
TCGA-12-1092-01	661	1	6.844
TCGA-19-0957-01	665	1	6.473
TCGA-06-0743-01	678	0	6.84
TCGA-08-0358-01	678	1	7.042
TCGA-08-0244-01	690	1	6.816
TCGA-06-0128-01	691	1	6.971
TCGA-02-0083-01	691	1	7.644
TCGA-06-0879-01	699	0	6.862
TCGA-14-0786-01	701	1	7.092
TCGA-14-1451-01	703	1	6.83
TCGA-02-0111-01	704	1	6.559
TCGA-02-0007-01	705	1	6.963
TCGA-12-0822-01	715	1	6.311
TCGA-06-0216-01	735	1	6.793
TCGA-06-0138-01	737	1	6.867
TCGA-27-1833-01	737	1	7.273
TCGA-08-0355-01	747	1	7.092
TCGA-02-0026-01	748	1	6.498
TCGA-12-0819-01	753	1	7.211
TCGA-02-0070-01	762	0	6.602
TCGA-02-0337-01	764	1	6.786
TCGA-06-0132-01	771	1	7.044
TCGA-12-1599-01	781	1	6.953
TCGA-02-0332-01	782	1	6.994
TCGA-08-0347-01	782	1	7.092
TCGA-12-0670-01	790	1	6.984
TCGA-16-0849-01	793	0	6.909
TCGA-14-0866-01	801	1	6.883
TCGA-02-0068-01	804	1	6.798
TCGA-12-0688-01	811	1	7.34
TCGA-06-0137-01	812	1	6.913
TCGA-06-1800-01	815	1	6.541
TCGA-02-0102-01	821	1	7.321
TCGA-02-0079-01	828	1	6.726
TCGA-06-0187-01	828	1	6.973
TCGA-12-0826-01	845	1	6.718
TCGA-12-0707-01	863	1	6.715
TCGA-06-0188-01	866	0	7.17
TCGA-02-0069-01	873	0	7.347
TCGA-14-0871-01	879	1	7.049
TCGA-16-1045-01	882	1	6.497
TCGA-08-0350-01	888	1	7.352
TCGA-08-0356-01	946	1	7.107
TCGA-14-1402-01	974	1	6.682
TCGA-12-1091-01	1010	1	6.741
TCGA-06-0129-01	1024	1	7.526
TCGA-12-0619-01	1062	1	6.338
TCGA-06-0414-01	1068	1	7.106
TCGA-02-0010-01	1077	1	7.877
TCGA-06-0185-01	1126	0	6.846
TCGA-08-0357-01	1143	1	6.882
TCGA-08-0245-01	1151	1	7.571
TCGA-12-0662-01	1161	1	6.664
TCGA-12-0827-01	1179	1	7.199
TCGA-06-0184-01	1228	0	6.965
TCGA-27-1834-01	1232	1	6.418
TCGA-08-0512-01	1282	1	6.366
TCGA-02-0025-01	1300	1	6.61
TCGA-12-0773-01	1315	1	6.687
TCGA-02-0432-01	1433	1	7.889
TCGA-06-0125-01	1448	1	6.976
TCGA-02-0116-01	1489	1	7.57
TCGA-02-0085-01	1560	1	7.226
TCGA-06-0176-01	1561	0	6.675
TCGA-02-0024-01	1614	1	7.531
TCGA-15-1447-01	1618	0	7.017
TCGA-12-0772-01	1638	1	7.406
TCGA-06-0178-01	1642	0	7.445
TCGA-02-0016-01	1699	0	6.595
TCGA-06-0164-01	1730	1	6.82
TCGA-02-0087-01	1757	0	7.2
TCGA-08-0517-01	1785	1	7.532
TCGA-02-0104-01	1977	1	7.99
TCGA-08-0351-01	1986	1	7.399
TCGA-06-0409-01	2201	1	6.629
TCGA-02-0021-01	2361	1	7.231
TCGA-02-0014-01	2511	1	8.113
TCGA-02-0080-01	2729	1	7.783
TCGA-02-0028-01	2755	1	9.384
TCGA-12-0818-01	2790	1	7.294
TCGA-02-0113-01	2817	0	6.565
TCGA-12-0656-01	2883	1	6.566
TCGA-02-0114-01	3040	1	7.532
TCGA-08-0344-01	3524	1	7.915
TCGA-12-1088-01	3880	1	6.664

## Sheet: CGGA-GBM
The clinical characteristics of CGGA-GBM cohort and SHF mRNA expression
Sample	Survival	Status	SHF
CGGA_P205	19.2	1	0.0285692
CGGA_1666	8.2	1	0.411426
CGGA_1503	25.5	1	0.545968
CGGA_1678	21.6	1	0.641546
CGGA_1635	10.9	1	0.650765
CGGA_P116	10	1	0.650765
CGGA_P136	27.7	1	0.687061
CGGA_1481	4.3	1	0.739848
CGGA_P164	39.1	0	0.790772
CGGA_1124	15.9	1	0.85599
CGGA_1767	2.8	1	0.925999
CGGA_1486	6	1	1.0072
CGGA_P25	4.8	1	1.20789
CGGA_1086	65	1	1.23879
CGGA_1542	6	0	1.23879
CGGA_1422	6.7	1	1.28096
CGGA_1699	56.2	0	1.36737
CGGA_P180	8.5	1	1.43829
CGGA_876	5.2	1	1.46989
CGGA_1073	8.9	1	1.57531
CGGA_1722	11.5	1	1.63227
CGGA_P178	35.5	0	1.63691
CGGA_842	6.7	1	1.66903
CGGA_1077	19.4	1	1.69153
CGGA_1240	0.6	1	1.73118
CGGA_1494	8.8	1	1.73118
CGGA_1365	8.3	1	1.73985
CGGA_1049	26.6	1	1.76129
CGGA_1171	13.5	1	1.78241
CGGA_1072	35.8	1	1.79077
CGGA_1224	8.9	1	1.852
CGGA_1320	1.9	1	1.88362
CGGA_1342	6.1	1	1.91073
CGGA_1075	13.1	1	1.91456
CGGA_1681	11.4	1	1.94486
CGGA_483	9.1	1	1.96717
CGGA_1467	28.5	1	1.99639
CGGA_1586	7.6	1	1.99639
CGGA_1045	11.4	1	2.0072
CGGA_1378	12.4	1	2.0072
CGGA_1114	15.1	1	2.01436
CGGA_676	12.4	1	2.06005
CGGA_1282	36.7	1	2.08066
CGGA_782	9.5	1	2.11103
CGGA_859	12.7	1	2.11103
CGGA_1011	3.6	1	2.12433
CGGA_1521	6.7	1	2.13093
CGGA_1035	18.6	1	2.14731
CGGA_1313	12.5	1	2.15381
CGGA_525	4.5	1	2.20163
CGGA_1074	2.8	1	2.21101
CGGA_1015	5.4	1	2.24489
CGGA_1780	47.5	0	2.25096
CGGA_1382	9.3	1	2.29278
CGGA_1106	13.8	1	2.29572
CGGA_1109	44.3	1	2.30743
CGGA_1418	9.4	1	2.31325
CGGA_1258	3.7	1	2.37573
CGGA_1901	17.8	1	2.42223
CGGA_D30	7.1	1	2.42223
CGGA_1451	14.4	1	2.43029
CGGA_731	16.5	1	2.43029
CGGA_808	38.4	0	2.46728
CGGA_802	22.4	1	2.5008
CGGA_710	21.7	1	2.55336
CGGA_679	8.6	1	2.56316
CGGA_1687	57.1	0	2.58496
CGGA_1234	23.2	1	2.58976
CGGA_1134	1.9	1	2.59455
CGGA_1299	18.1	1	2.61824
CGGA_1601	23.3	1	2.66903
CGGA_1083	14.8	1	2.67129
CGGA_342	16.4	1	2.67807
CGGA_1180	40.3	0	2.71589
CGGA_850	18.5	0	2.74416
CGGA_P160	7.2	1	2.74416
CGGA_1216	10.3	1	2.74631
CGGA_D35	21.7	1	2.74631
CGGA_P143	8.6	1	2.7845
CGGA_D03	13.9	1	2.78869
CGGA_1457	10.3	1	2.79286
CGGA_1236	6.3	1	2.83592
CGGA_491	35.3	1	2.85997
CGGA_1338	36.9	1	2.87578
CGGA_1353	33.6	1	2.91839
CGGA_1452	15.4	1	2.93546
CGGA_D37	31.7	1	2.94111
CGGA_1612	23.6	1	2.95047
CGGA_1023	22.4	1	2.9542
CGGA_1546	7.3	1	2.98185
CGGA_1270	6.2	1	2.99639
CGGA_1708	36.9	1	3.0072
CGGA_413	6	0	3.02148
CGGA_1403	22.3	1	3.03034
CGGA_1866	4.2	1	3.03386
CGGA_1694	20.5	1	3.03738
CGGA_878	28.4	1	3.04439
CGGA_1391	14	0	3.05311
CGGA_1650	42.2	1	3.0635
CGGA_1626	22.9	1	3.08406
CGGA_1736	30.8	1	3.08746
CGGA_837	14.2	1	3.10936
CGGA_804	20.2	0	3.1127
CGGA_1476	9.8	1	3.14078
CGGA_1537	3.2	1	3.1635
CGGA_D09	7.7	1	3.1811
CGGA_604	12.5	1	3.18587
CGGA_1735	26.7	1	3.19692
CGGA_1001	112.7	0	3.21257
CGGA_1709	13.6	1	3.22497
CGGA_1053	12.2	1	3.2555
CGGA_1070	10.9	1	3.25701
CGGA_1139	39.3	1	3.26303
CGGA_1237	9.7	1	3.26754
CGGA_P112	27.4	1	3.29572
CGGA_1275	6	1	3.29719
CGGA_1380	9.6	1	3.29719
CGGA_1402	77.4	0	3.32337
CGGA_1769	48.5	0	3.33485
CGGA_1024	101.1	1	3.34767
CGGA_1314	5.7	1	3.36457
CGGA_1008	10.4	1	3.3799
CGGA_1287	17.5	1	3.3978
CGGA_1613	8.2	0	3.44095
CGGA_1214	19.9	1	3.45943
CGGA_274	20.1	0	3.47249
CGGA_1026	51.6	1	3.48543
CGGA_1135	40.9	1	3.49825
CGGA_1091	36.7	1	3.49953
CGGA_848	7.9	0	3.51223
CGGA_1371	79	0	3.52982
CGGA_1690	19.5	1	3.54102
CGGA_1138	13.5	1	3.56438
CGGA_P28	3.5	1	3.57531
CGGA_1706	55.5	0	3.59096
CGGA_1441	61.9	1	3.59455
CGGA_1007	11.3	1	3.59694
CGGA_P102	41.7	1	3.6017
CGGA_1461	7.4	1	3.60288
CGGA_1491	8.1	1	3.60526
CGGA_1564	6.2	1	3.62994
CGGA_139	22.8	1	3.63575
CGGA_1017	25.2	1	3.63691
CGGA_1041	105.3	0	3.63923
CGGA_1478	17.8	1	3.64039
CGGA_1332	16.8	0	3.66448
CGGA_759	41.5	1	3.66903
CGGA_1543	23.8	1	3.70155
CGGA_1551	11.4	1	3.70377
CGGA_1644	5.7	1	3.7148
CGGA_1384	6.3	1	3.73444
CGGA_1817	13.1	1	3.75596
CGGA_P100	8.8	1	3.76871
CGGA_1560	15.1	1	3.79494
CGGA_700	5.6	0	3.79494
CGGA_789	11.3	1	3.8268
CGGA_658	12.2	1	3.87184
CGGA_D57	25.2	1	3.87971
CGGA_1462	5.7	1	3.88362
CGGA_1728	30.1	1	3.88947
CGGA_1103	19.2	1	3.90014
CGGA_1354	17.4	1	3.90593
CGGA_1744	51.2	0	3.90785
CGGA_1251	8.9	1	3.90977
CGGA_509	20.5	1	3.91743
CGGA_1548	34.7	1	3.9364
CGGA_1870	38.7	0	3.93923
CGGA_747	31.9	1	3.94298
CGGA_1758	13.6	1	3.94486
CGGA_494	135.1	0	3.95233
CGGA_1539	68.6	0	3.96809
CGGA_902	6.3	1	3.98823
CGGA_1826	1.4	1	4.0027
CGGA_1444	12.4	1	4.04439
CGGA_1433	13	1	4.04701
CGGA_761	60.5	1	4.05485
CGGA_1750	8.2	1	4.07382
CGGA_1410	27.1	1	4.09592
CGGA_1172	90.2	0	4.09845
CGGA_680	78	1	4.1102
CGGA_1219	69.7	1	4.12433
CGGA_1597	5.7	1	4.13422
CGGA_1812	25.6	1	4.13422
CGGA_1409	76.8	0	4.15218
CGGA_1392	15.6	1	4.15704
CGGA_1036	26.5	1	4.19298
CGGA_P22	13.3	1	4.21335
CGGA_1425	21	1	4.27053
CGGA_1529	19.2	1	4.29278
CGGA_1833	16.2	1	4.30159
CGGA_499	4	1	4.32337
CGGA_831	18	1	4.32409
CGGA_1698	12.8	1	4.35966
CGGA_1256	84.1	0	4.36737
CGGA_1500	3.6	1	4.42291
CGGA_1634	12	1	4.43496
CGGA_1727	52.6	0	4.44493
CGGA_P16	14.7	0	4.46401
CGGA_1326	10.6	1	4.49633
CGGA_1501	7.3	1	4.52419
CGGA_1840	38.8	0	4.53045
CGGA_P609	12.5	0	4.53107
CGGA_1807	8.1	1	4.53605
CGGA_1142	33	1	4.62176
CGGA_1596	6.7	1	4.67186
CGGA_1764	23.3	1	4.67356
CGGA_1039	23.9	1	4.67807
CGGA_1819	43.5	0	4.74093
CGGA_1713	10.9	1	4.79961
CGGA_1571	13.5	0	4.82579
CGGA_1749	13.2	1	4.84197
CGGA_1643	5.6	0	4.91361
CGGA_P15	23.8	1	4.92077
CGGA_1426	4.4	1	5.19338
CGGA_1472	33.7	1	5.26303
CGGA_1534	0.9	1	5.31252
CGGA_1420	12	1	5.35755
CGGA_1595	65.2	0	5.49921
CGGA_1559	19.8	1	5.64097
CGGA_1740	11.9	1	5.71644
