# Supplementary material for: SHF Acts as a Novel Tumor Suppressor in Glioblastoma Multiforme by Disrupting STAT3 Dimerization
Source: Adv Sci (Weinh). 2022 Jul 17;9(26):2200169. doi: 10.1002/advs.202200169 (PMC9475553; doi:10.1002/advs.202200169)
Supplement: Supplementary file 7 — Supplemental Table 5 [file ADVS-9-2200169-s005.xlsx]

## Sheet: Sheet1
Genes correlated to SHF
Gene	r	p.value	adj.p.value
SGMS2	-0.689	2.75e-23	5.5e-19
CD2AP	-0.651	3.3e-20	6.59e-16
CD109	-0.648	5.81e-20	1.16e-15
GCNT1	-0.635	5.4e-19	1.08e-14
WDR78	-0.634	6.05e-19	1.21e-14
GALNT5	-0.633	7.48e-19	1.49e-14
CAST	-0.632	9.14e-19	1.82e-14
ANXA1	-0.628	1.75e-18	3.5e-14
TPRG1	-0.607	4.55e-17	9.09e-13
ARL13B	-0.605	6.03e-17	1.2e-12
RAB27A	-0.605	5.9e-17	1.18e-12
WDR63	-0.605	6.38e-17	1.27e-12
GLB1L	-0.599	1.43e-16	2.86e-12
GCLM	-0.596	2.39e-16	4.76e-12
ALPK1	-0.595	2.46e-16	4.9e-12
RBM47	-0.592	3.91e-16	7.81e-12
DCDC2	-0.586	9.63e-16	1.92e-11
DNAH5	-0.585	1.1e-15	2.19e-11
MYOF	-0.582	1.6e-15	3.19e-11
ETF1	-0.576	3.85e-15	7.69e-11
IQGAP1	-0.575	3.93e-15	7.84e-11
IQUB	-0.575	4.25e-15	8.48e-11
SPAG1	-0.571	6.94e-15	1.39e-10
CHST4	-0.567	1.25e-14	2.49e-10
BHLHE40	-0.561	2.67e-14	5.33e-10
CROT	-0.56	3.04e-14	6.07e-10
XKRX	-0.56	2.8e-14	5.6e-10
YAP1	-0.56	2.96e-14	5.91e-10
MDFIC	-0.557	4.1e-14	8.19e-10
PI4K2B	-0.557	4.35e-14	8.68e-10
ECM2	-0.556	5.08e-14	1.01e-09
DDIT4L	-0.554	5.93e-14	1.18e-09
TCTEX1D4	-0.554	6.27e-14	1.25e-09
DNAJC21	-0.552	8.14e-14	1.63e-09
DPYD	-0.552	8.17e-14	1.63e-09
STOM	-0.552	8.57e-14	1.71e-09
TTC26	-0.552	8.47e-14	1.69e-09
CA13	-0.547	1.57e-13	3.14e-09
MYCBPAP	-0.547	1.58e-13	3.15e-09
SLC39A8	-0.547	1.41e-13	2.82e-09
BNC2	-0.546	1.76e-13	3.51e-09
BNIP2	-0.546	1.74e-13	3.47e-09
EFHC2	-0.546	1.75e-13	3.49e-09
NFE2L2	-0.546	1.64e-13	3.28e-09
GEM	-0.544	2.18e-13	4.35e-09
LRRC6	-0.544	2.07e-13	4.13e-09
CASP8	-0.542	2.58e-13	5.15e-09
NR1I2	-0.542	2.73e-13	5.44e-09
CLCF1	-0.54	3.35e-13	6.7e-09
FANK1	-0.54	3.63e-13	7.24e-09
LATS2	-0.54	3.64e-13	7.26e-09
PARN	-0.537	5.14e-13	1.03e-08
CFB	-0.535	6.03e-13	1.2e-08
LCA5L	-0.535	5.91e-13	1.18e-08
AFP	-0.533	7.78e-13	1.55e-08
CD44	-0.532	9.13e-13	1.82e-08
FHAD1	-0.532	8.99e-13	1.79e-08
PLEKHA7	-0.531	9.98e-13	1.99e-08
BMP2K	-0.53	1.1e-12	2.19e-08
FAM198B	-0.53	1.14e-12	2.27e-08
IL13RA1	-0.53	1.08e-12	2.16e-08
TCTEX1D1	-0.53	1.16e-12	2.32e-08
NHS	-0.529	1.23e-12	2.45e-08
SPTLC3	-0.528	1.49e-12	2.97e-08
KLHDC7A	-0.527	1.53e-12	3.06e-08
LTBP1	-0.527	1.59e-12	3.17e-08
MGST1	-0.526	1.78e-12	3.55e-08
MTTP	-0.526	1.7e-12	3.4e-08
PDCD1LG2	-0.526	1.78e-12	3.55e-08
ORAI3	-0.525	1.9e-12	3.8e-08
TNFSF4	-0.525	1.94e-12	3.87e-08
FMO4	-0.524	2.18e-12	4.34e-08
LCTL	-0.524	2.24e-12	4.47e-08
WDR93	-0.524	2.29e-12	4.58e-08
CLDN4	-0.523	2.38e-12	4.76e-08
ITGB5	-0.523	2.49e-12	4.98e-08
DNASE1L1	-0.522	2.91e-12	5.8e-08
DYRK3	-0.522	2.65e-12	5.3e-08
HPS5	-0.522	2.69e-12	5.38e-08
RBKS	-0.522	2.84e-12	5.68e-08
B4GALT1	-0.52	3.66e-12	7.31e-08
HPD	-0.52	3.42e-12	6.83e-08
ZC3H12A	-0.52	3.51e-12	7.01e-08
CTSO	-0.519	3.75e-12	7.49e-08
FAM92B	-0.519	3.96e-12	7.9e-08
FBXL13	-0.518	4.55e-12	9.09e-08
CTF1	-0.517	5.04e-12	1.01e-07
LMLN	-0.517	5.05e-12	1.01e-07
MUC1	-0.517	4.62e-12	9.23e-08
CASC2	-0.516	5.26e-12	1.05e-07
ERMAP	-0.516	5.48e-12	1.09e-07
FAM183A	-0.516	5.54e-12	1.11e-07
CRB2	-0.514	6.46e-12	1.29e-07
ALDH3A1	-0.513	7.63e-12	1.52e-07
ANTXR2	-0.513	7.39e-12	1.47e-07
CCDC96	-0.513	7.61e-12	1.52e-07
SPATA12	-0.513	7.39e-12	1.48e-07
TTC12	-0.513	7.24e-12	1.44e-07
CCDC153	-0.512	8.29e-12	1.65e-07
SYPL1	-0.512	8.24e-12	1.65e-07
TNFAIP8	-0.512	7.96e-12	1.59e-07
FAM114A1	-0.511	9.82e-12	1.96e-07
RAET1G	-0.511	9.88e-12	1.97e-07
TEKT1	-0.511	9.78e-12	1.95e-07
ABCA13	-0.51	1.06e-11	2.11e-07
MR1	-0.51	1.04e-11	2.07e-07
CCDC151	-0.509	1.18e-11	2.36e-07
CCPG1	-0.509	1.14e-11	2.29e-07
COL8A1	-0.509	1.16e-11	2.32e-07
MBD2	-0.509	1.15e-11	2.3e-07
SQSTM1	-0.509	1.2e-11	2.39e-07
ZMYND10	-0.509	1.15e-11	2.29e-07
PRDX6	-0.508	1.24e-11	2.48e-07
RUNX2	-0.508	1.35e-11	2.7e-07
SCNN1A	-0.507	1.51e-11	3.01e-07
VWA3B	-0.506	1.67e-11	3.33e-07
C7orf57	-0.504	1.96e-11	3.91e-07
AGBL2	-0.503	2.09e-11	4.18e-07
ARMC2	-0.503	2.11e-11	4.21e-07
MAK	-0.502	2.37e-11	4.74e-07
SOAT1	-0.502	2.52e-11	5.02e-07
ANKRD45	-0.501	2.75e-11	5.49e-07
IL15	-0.501	2.83e-11	5.64e-07
KCTD9	-0.501	2.64e-11	5.26e-07
ZNF217	-0.501	2.74e-11	5.46e-07
ALG2	-0.5	3.08e-11	6.15e-07
C2CD2	-0.5	3.04e-11	6.07e-07
CTBS	-0.5	2.89e-11	5.78e-07
SMC5	-0.5	3.13e-11	6.25e-07
C9orf116	-0.499	3.21e-11	6.4e-07
CLDN23	-0.499	3.29e-11	6.57e-07
EGF	-0.499	3.4e-11	6.78e-07
C11orf70	-0.497	4.23e-11	8.45e-07
RSPH1	-0.497	4.08e-11	8.14e-07
AHNAK2	-0.496	4.53e-11	9.04e-07
CYBRD1	-0.496	4.58e-11	9.14e-07
MAF	-0.496	4.58e-11	9.15e-07
PSD4	-0.496	4.79e-11	9.57e-07
ACPP	-0.495	5.29e-11	1.06e-06
PTPN2	-0.495	5e-11	9.99e-07
PLB1	-0.494	5.54e-11	1.11e-06
PROS1	-0.494	5.45e-11	1.09e-06
EFCAB10	-0.493	5.94e-11	1.19e-06
FSTL1	-0.493	6.44e-11	1.29e-06
ZNF474	-0.493	6.48e-11	1.29e-06
FAM65C	-0.492	7e-11	1.4e-06
ITGA2	-0.492	6.58e-11	1.31e-06
PAMR1	-0.491	7.4e-11	1.48e-06
TSGA10	-0.491	7.45e-11	1.49e-06
CDCP1	-0.49	8.61e-11	1.72e-06
PSTPIP1	-0.49	8.27e-11	1.65e-06
ANXA4	-0.489	9.42e-11	1.88e-06
CASC1	-0.489	9.6e-11	1.92e-06
DNAH7	-0.489	9.1e-11	1.82e-06
LTBP2	-0.489	9.06e-11	1.81e-06
REXO2	-0.489	9.07e-11	1.81e-06
SLMAP	-0.489	8.94e-11	1.78e-06
VENTX	-0.489	9.69e-11	1.94e-06
MAN1C1	-0.488	9.96e-11	1.99e-06
RIBC1	-0.488	1.06e-10	2.12e-06
SLC7A11	-0.488	9.95e-11	1.99e-06
TBC1D1	-0.488	1.08e-10	2.15e-06
CFI	-0.487	1.14e-10	2.27e-06
LAMP2	-0.487	1.15e-10	2.29e-06
MET	-0.487	1.2e-10	2.39e-06
RAB36	-0.487	1.14e-10	2.27e-06
TPP1	-0.487	1.09e-10	2.17e-06
ABCC3	-0.486	1.21e-10	2.42e-06
BIRC3	-0.486	1.27e-10	2.54e-06
IQCH	-0.486	1.25e-10	2.49e-06
PARP3	-0.486	1.22e-10	2.43e-06
ZC3HAV1	-0.486	1.24e-10	2.48e-06
C1orf228	-0.485	1.36e-10	2.71e-06
GPX8	-0.485	1.44e-10	2.87e-06
SDC4	-0.485	1.34e-10	2.67e-06
WDR49	-0.485	1.38e-10	2.75e-06
COPZ2	-0.484	1.6e-10	3.2e-06
HYDIN	-0.484	1.6e-10	3.18e-06
RNF135	-0.484	1.47e-10	2.94e-06
RSPH3	-0.484	1.61e-10	3.22e-06
SEC23IP	-0.484	1.5e-10	2.98e-06
VDR	-0.484	1.6e-10	3.2e-06
FAM110C	-0.483	1.78e-10	3.55e-06
FAM91A1	-0.483	1.72e-10	3.43e-06
KDELC2	-0.483	1.73e-10	3.46e-06
LPXN	-0.483	1.69e-10	3.36e-06
STX3	-0.483	1.7e-10	3.38e-06
ACAP1	-0.482	1.84e-10	3.68e-06
CTSZ	-0.482	1.94e-10	3.88e-06
MAP1LC3C	-0.482	1.86e-10	3.71e-06
SLC10A3	-0.482	1.9e-10	3.79e-06
SLC41A2	-0.482	1.82e-10	3.63e-06
C11orf63	-0.481	2.01e-10	4.01e-06
EMB	-0.481	2e-10	3.98e-06
OSBPL3	-0.481	2.11e-10	4.22e-06
WDR38	-0.481	2.17e-10	4.34e-06
CXCL5	-0.48	2.36e-10	4.7e-06
PLOD2	-0.48	2.25e-10	4.48e-06
DTHD1	-0.478	2.83e-10	5.65e-06
EFCAB6	-0.478	2.65e-10	5.3e-06
P2RY2	-0.478	2.87e-10	5.74e-06
SAMD9	-0.478	2.67e-10	5.34e-06
SCPEP1	-0.478	2.76e-10	5.52e-06
ZCCHC6	-0.478	2.77e-10	5.52e-06
ALDH3B1	-0.477	3.2e-10	6.4e-06
C1RL	-0.477	3.06e-10	6.1e-06
CD164	-0.477	3.1e-10	6.19e-06
HFE	-0.477	3.03e-10	6.05e-06
P4HA2	-0.477	3.04e-10	6.07e-06
PDK3	-0.477	3.09e-10	6.16e-06
SPTY2D1	-0.477	2.98e-10	5.94e-06
CYLD	-0.476	3.24e-10	6.46e-06
VASN	-0.476	3.27e-10	6.53e-06
OGFRL1	-0.475	3.63e-10	7.24e-06
GBA	-0.474	4.24e-10	8.46e-06
B3GNT5	-0.473	4.53e-10	9.05e-06
MICA	-0.473	4.71e-10	9.4e-06
MXRA8	-0.473	4.52e-10	9.02e-06
PICALM	-0.473	4.66e-10	9.31e-06
TMCO4	-0.473	4.31e-10	8.6e-06
UPP1	-0.473	4.67e-10	9.32e-06
MFSD1	-0.472	4.76e-10	9.49e-06
NFKB2	-0.472	5.12e-10	1.02e-05
PALLD	-0.472	4.92e-10	9.82e-06
PIGV	-0.472	4.92e-10	9.82e-06
RNF6	-0.472	5.07e-10	1.01e-05
GK	-0.471	5.3e-10	1.06e-05
PGRMC2	-0.471	5.54e-10	1.11e-05
RPGR	-0.471	5.45e-10	1.09e-05
SAMD9L	-0.471	5.49e-10	1.1e-05
AHNAK	-0.47	6.02e-10	1.2e-05
BACE2	-0.47	5.82e-10	1.16e-05
GALNT12	-0.47	6.29e-10	1.26e-05
AIFM2	-0.469	6.63e-10	1.32e-05
MAN1A1	-0.469	6.45e-10	1.29e-05
SELL	-0.469	6.86e-10	1.37e-05
SUMF1	-0.469	6.92e-10	1.38e-05
TCTN2	-0.469	6.64e-10	1.33e-05
USP25	-0.469	6.86e-10	1.37e-05
ZBTB38	-0.469	6.32e-10	1.26e-05
MBOAT1	-0.468	7.36e-10	1.47e-05
TRIM6	-0.468	7.08e-10	1.41e-05
TTC39B	-0.468	7.34e-10	1.47e-05
CPD	-0.467	7.85e-10	1.57e-05
SPATA17	-0.467	8.34e-10	1.67e-05
BICC1	-0.466	8.7e-10	1.74e-05
C15orf56	-0.466	8.92e-10	1.78e-05
KIAA1257	-0.466	9.17e-10	1.83e-05
NAMPT	-0.466	8.57e-10	1.71e-05
TXNDC11	-0.466	8.69e-10	1.73e-05
C6	-0.465	9.9e-10	1.98e-05
FAM81B	-0.465	9.75e-10	1.95e-05
TNFRSF9	-0.465	9.85e-10	1.97e-05
AIM1	-0.464	1.08e-09	2.16e-05
FAM120A	-0.464	1.03e-09	2.06e-05
MAP3K2	-0.464	1.09e-09	2.17e-05
TLR1	-0.464	1.04e-09	2.08e-05
ERAP1	-0.463	1.13e-09	2.25e-05
PTPN12	-0.463	1.16e-09	2.32e-05
PIH1D2	-0.462	1.24e-09	2.48e-05
AMIGO2	-0.461	1.45e-09	2.89e-05
ANXA2	-0.461	1.46e-09	2.91e-05
BHLHE41	-0.461	1.42e-09	2.84e-05
FBXO32	-0.461	1.33e-09	2.66e-05
PARP4	-0.461	1.43e-09	2.85e-05
RASSF9	-0.461	1.34e-09	2.67e-05
SLC30A7	-0.461	1.39e-09	2.78e-05
ABCA1	-0.46	1.57e-09	3.13e-05
PDCD6IP	-0.46	1.5e-09	2.99e-05
SNX9	-0.46	1.58e-09	3.15e-05
TGFBR2	-0.46	1.47e-09	2.94e-05
TIFA	-0.46	1.56e-09	3.12e-05
TTC7A	-0.46	1.48e-09	2.96e-05
UBXN10	-0.46	1.48e-09	2.95e-05
ESYT1	-0.459	1.68e-09	3.36e-05
IKBKB	-0.459	1.74e-09	3.48e-05
LANCL3	-0.459	1.65e-09	3.3e-05
PKD1L2	-0.459	1.65e-09	3.3e-05
RSPH4A	-0.459	1.72e-09	3.44e-05
SOD2	-0.458	1.78e-09	3.55e-05
HLCS	-0.457	1.92e-09	3.84e-05
SYNC	-0.457	1.95e-09	3.89e-05
TMOD3	-0.457	2.09e-09	4.17e-05
TTC30A	-0.457	2.1e-09	4.19e-05
LRIG3	-0.456	2.18e-09	4.36e-05
RAD50	-0.456	2.3e-09	4.6e-05
SPATS2L	-0.456	2.14e-09	4.27e-05
ST6GALNAC2	-0.456	2.13e-09	4.26e-05
TRAF1	-0.456	2.13e-09	4.25e-05
XG	-0.456	2.11e-09	4.21e-05
GALNT4	-0.455	2.52e-09	5.04e-05
GAPT	-0.455	2.36e-09	4.71e-05
ITGB4	-0.455	2.34e-09	4.67e-05
KIF16B	-0.455	2.42e-09	4.84e-05
OSMR	-0.455	2.48e-09	4.95e-05
TMEM138	-0.455	2.32e-09	4.63e-05
LTF	-0.454	2.56e-09	5.1e-05
PAPPA	-0.454	2.62e-09	5.23e-05
SDC2	-0.454	2.55e-09	5.1e-05
VWA3A	-0.454	2.55e-09	5.09e-05
CCDC40	-0.453	2.94e-09	5.87e-05
C4orf47	-0.452	3.13e-09	6.25e-05
ESYT2	-0.452	3.03e-09	6.04e-05
HEXB	-0.452	3.09e-09	6.16e-05
MYBPH	-0.452	3.2e-09	6.4e-05
BTBD19	-0.451	3.53e-09	7.04e-05
DYNLT3	-0.451	3.34e-09	6.67e-05
EVI5	-0.451	3.31e-09	6.61e-05
F8	-0.451	3.48e-09	6.95e-05
LILRB2	-0.451	3.42e-09	6.83e-05
MCFD2	-0.451	3.43e-09	6.84e-05
PPIC	-0.451	3.53e-09	7.05e-05
PPIL6	-0.451	3.54e-09	7.07e-05
RNF19A	-0.451	3.35e-09	6.68e-05
TOB1	-0.451	3.34e-09	6.67e-05
ANKRD42	-0.45	3.9e-09	7.79e-05
DNAJC25	-0.45	3.87e-09	7.72e-05
MTM1	-0.45	3.8e-09	7.59e-05
NPHP1	-0.45	3.75e-09	7.49e-05
NQO1	-0.45	3.82e-09	7.62e-05
TK2	-0.45	3.77e-09	7.52e-05
FCGR2C	-0.449	4.19e-09	8.36e-05
APLF	-0.448	4.6e-09	9.18e-05
C1orf158	-0.448	4.39e-09	8.76e-05
ESR1	-0.448	4.43e-09	8.85e-05
GABPB2	-0.448	4.35e-09	8.69e-05
SSX2IP	-0.448	4.49e-09	8.97e-05
AGFG2	-0.447	4.84e-09	9.66e-05
CCDC74B	-0.447	5.06e-09	0.000101
RAB11FIP1	-0.447	5.07e-09	0.000101
RAB38	-0.447	4.8e-09	9.58e-05
RASEF	-0.447	4.74e-09	9.47e-05
SLC24A1	-0.447	5.08e-09	0.000101
SLFN13	-0.447	4.9e-09	9.78e-05
SP100	-0.447	4.79e-09	9.57e-05
MTCP1	-0.446	5.21e-09	0.000104
TSLP	-0.446	5.42e-09	0.000108
DCBLD2	-0.445	6.07e-09	0.000121
ERN2	-0.445	5.76e-09	0.000115
PPL	-0.445	5.66e-09	0.000113
TMEM217	-0.445	5.92e-09	0.000118
CYP4V2	-0.444	6.3e-09	0.000126
DDX60	-0.444	6.64e-09	0.000133
LRRC8E	-0.444	6.55e-09	0.000131
NPC2	-0.444	6.62e-09	0.000132
PTPN7	-0.444	6.27e-09	0.000125
TCTN1	-0.444	6.39e-09	0.000128
TTC39A	-0.444	6.41e-09	0.000128
C16orf71	-0.443	6.77e-09	0.000135
CYP11A1	-0.443	6.81e-09	0.000136
AEBP2	-0.442	7.59e-09	0.000151
CCL2	-0.442	7.41e-09	0.000148
PRRX1	-0.442	7.89e-09	0.000158
TMEM232	-0.442	7.87e-09	0.000157
VCAM1	-0.442	7.85e-09	0.000157
ZBBX	-0.442	7.8e-09	0.000156
ATP11C	-0.441	8.42e-09	0.000168
GJA1	-0.441	8.64e-09	0.000172
KITLG	-0.441	8.09e-09	0.000162
LOX	-0.441	8.47e-09	0.000169
MAP7D3	-0.441	8.35e-09	0.000167
NFKBIZ	-0.441	8.21e-09	0.000164
CCDC146	-0.44	8.94e-09	0.000178
CREBL2	-0.44	9.19e-09	0.000183
DYNLRB2	-0.44	8.9e-09	0.000178
FSIP1	-0.44	9.05e-09	0.000181
LAMA3	-0.44	9.24e-09	0.000185
ZMYND12	-0.44	8.74e-09	0.000174
KCNN4	-0.439	1e-08	0.000201
PLEKHG6	-0.439	1.03e-08	0.000205
PRICKLE3	-0.439	9.53e-09	0.00019
TNFAIP3	-0.439	1.02e-08	0.000204
AMPD3	-0.438	1.1e-08	0.000219
CPA4	-0.438	1.07e-08	0.000214
DTX3L	-0.438	1.08e-08	0.000215
MSN	-0.438	1.07e-08	0.000214
PHACTR2	-0.438	1.12e-08	0.000224
TACC1	-0.438	1.07e-08	0.000214
FAM83H	-0.437	1.14e-08	0.000228
RASSF8	-0.437	1.17e-08	0.000234
ZNF487	-0.437	1.16e-08	0.000231
LAIR1	-0.436	1.33e-08	0.000265
PLP2	-0.436	1.29e-08	0.000258
SORL1	-0.436	1.29e-08	0.000257
DDO	-0.435	1.39e-08	0.000278
F13A1	-0.435	1.39e-08	0.000277
NOD1	-0.435	1.42e-08	0.000283
SPEF2	-0.435	1.43e-08	0.000285
SYAP1	-0.435	1.36e-08	0.000272
TMEM192	-0.435	1.38e-08	0.000276
FAM188B	-0.434	1.49e-08	0.000298
HK3	-0.434	1.56e-08	0.000311
PGGT1B	-0.434	1.46e-08	0.000291
WBSCR28	-0.434	1.52e-08	0.000304
COL21A1	-0.433	1.61e-08	0.000321
HTR1D	-0.433	1.69e-08	0.000338
KCNE1	-0.433	1.63e-08	0.000326
TTC30B	-0.433	1.63e-08	0.000325
CAPN9	-0.432	1.84e-08	0.000368
CCDC65	-0.432	1.81e-08	0.000361
DUSP22	-0.432	1.73e-08	0.000346
FAM120AOS	-0.432	1.73e-08	0.000345
GLIPR1	-0.432	1.76e-08	0.000351
KLF5	-0.432	1.75e-08	0.00035
TMEM56	-0.432	1.83e-08	0.000364
TNFRSF11A	-0.432	1.81e-08	0.000362
C10orf107	-0.431	1.93e-08	0.000385
FAP	-0.431	1.93e-08	0.000384
IRF2	-0.431	1.96e-08	0.000392
TXLNB	-0.431	1.97e-08	0.000394
CALCOCO2	-0.43	2.06e-08	0.00041
CASP7	-0.43	2.2e-08	0.000438
MAN2A1	-0.43	2.13e-08	0.000426
NEK11	-0.43	2.09e-08	0.000418
PLAUR	-0.43	2.07e-08	0.000413
SLAIN2	-0.43	2.18e-08	0.000435
STEAP2	-0.43	2.17e-08	0.000434
SUCLG2	-0.43	2.06e-08	0.000412
TRIP6	-0.43	2.2e-08	0.000439
CRTAP	-0.429	2.36e-08	0.000471
FZD1	-0.429	2.32e-08	0.000464
LGALS12	-0.429	2.22e-08	0.000443
RDH5	-0.429	2.33e-08	0.000466
SREBF1	-0.429	2.32e-08	0.000463
ACCS	-0.428	2.58e-08	0.000514
DOK3	-0.428	2.44e-08	0.000488
ENPP5	-0.428	2.5e-08	0.0005
FNDC3B	-0.428	2.55e-08	0.000509
GPC4	-0.428	2.6e-08	0.000519
MARCO	-0.428	2.46e-08	0.00049
SLC17A9	-0.428	2.53e-08	0.000505
TMF1	-0.428	2.5e-08	0.000499
TNFSF14	-0.428	2.46e-08	0.000491
C5	-0.427	2.61e-08	0.000521
CNPY4	-0.427	2.71e-08	0.000541
DAP	-0.427	2.71e-08	0.000542
ETFDH	-0.427	2.62e-08	0.000524
FRRS1	-0.427	2.63e-08	0.000526
PDZK1IP1	-0.427	2.74e-08	0.000547
ANO6	-0.426	2.89e-08	0.000577
FYCO1	-0.426	2.95e-08	0.00059
JAK2	-0.426	3.03e-08	0.000606
NEBL	-0.426	2.89e-08	0.000576
ROPN1L	-0.426	3.02e-08	0.000602
SLC2A10	-0.426	2.84e-08	0.000568
TIGIT	-0.426	2.91e-08	0.000582
TRIM34	-0.426	2.93e-08	0.000586
ATP2C1	-0.425	3.24e-08	0.000646
B3GNT9	-0.425	3.32e-08	0.000662
LOXL4	-0.425	3.2e-08	0.00064
SLFN5	-0.425	3.24e-08	0.000648
SWAP70	-0.425	3.25e-08	0.000648
BCO2	-0.424	3.44e-08	0.000686
C2orf73	-0.424	3.6e-08	0.000719
CC2D1B	-0.424	3.62e-08	0.000722
CLEC7A	-0.424	3.58e-08	0.000715
DNAJC10	-0.424	3.35e-08	0.000668
FCGR2B	-0.424	3.36e-08	0.000671
FOSL1	-0.424	3.55e-08	0.000709
GALM	-0.424	3.38e-08	0.000674
PLBD1	-0.424	3.49e-08	0.000696
ALOX5	-0.423	3.8e-08	0.000759
CCR5	-0.423	3.77e-08	0.000752
DSE	-0.423	3.87e-08	0.000772
ERLIN2	-0.423	3.9e-08	0.000778
IFNAR1	-0.423	3.91e-08	0.00078
MORN1	-0.423	3.75e-08	0.000749
PDIA5	-0.423	3.77e-08	0.000752
PTPN22	-0.423	3.67e-08	0.000733
RELB	-0.423	3.82e-08	0.000763
RNASEL	-0.423	3.71e-08	0.00074
SPEF1	-0.423	3.7e-08	0.000739
APOBEC3F	-0.422	4.21e-08	0.000841
CSF2RB	-0.422	4.25e-08	0.000849
GCC2	-0.422	4.1e-08	0.000818
GM2A	-0.422	4.19e-08	0.000837
KMO	-0.422	4.18e-08	0.000834
PYGL	-0.422	4.18e-08	0.000835
SLC25A43	-0.422	4.17e-08	0.000832
SPAG17	-0.422	4.16e-08	0.000831
STS	-0.422	3.99e-08	0.000796
TNFRSF14	-0.422	3.97e-08	0.000793
TRMT2B	-0.422	4.24e-08	0.000847
ACOX2	-0.421	4.33e-08	0.000865
ACP6	-0.421	4.56e-08	0.000909
ALPK3	-0.421	4.56e-08	0.00091
CD72	-0.421	4.27e-08	0.000852
GXYLT2	-0.421	4.42e-08	0.000882
HGF	-0.421	4.54e-08	0.000907
PQLC3	-0.421	4.34e-08	0.000867
F2RL2	-0.42	4.75e-08	0.000948
KATNAL2	-0.42	4.71e-08	0.000941
KRT7	-0.42	4.83e-08	0.000964
SPATA4	-0.42	4.83e-08	0.000964
TMEM150A	-0.42	4.65e-08	0.000928
ZBTB7B	-0.42	4.77e-08	0.000952
ATL3	-0.419	5.21e-08	0.00104
CCR2	-0.419	5.17e-08	0.00103
HAS3	-0.419	5.4e-08	0.00108
WDR44	-0.419	5.01e-08	0.001
ADPRH	-0.418	5.69e-08	0.00114
DNAI1	-0.418	5.6e-08	0.00112
MFSD8	-0.418	5.56e-08	0.00111
TNC	-0.418	5.52e-08	0.0011
TNFSF13	-0.418	5.61e-08	0.00112
WIPI1	-0.418	5.55e-08	0.00111
BTBD11	-0.417	6.1e-08	0.00122
CAPS	-0.417	5.88e-08	0.00117
CHI3L1	-0.417	6.04e-08	0.00121
FBXO15	-0.417	6.08e-08	0.00121
HKDC1	-0.417	6.3e-08	0.00126
MYL12A	-0.417	6.02e-08	0.0012
PSTPIP2	-0.417	6.05e-08	0.00121
SNTB2	-0.417	6.32e-08	0.00126
STEAP3	-0.417	6.12e-08	0.00122
ZNF800	-0.417	6.08e-08	0.00121
BANK1	-0.416	6.54e-08	0.00131
CADPS2	-0.416	6.4e-08	0.00128
CAV1	-0.416	6.86e-08	0.00137
COLEC12	-0.416	6.88e-08	0.00137
DNAH6	-0.416	6.67e-08	0.00133
FGGY	-0.416	6.5e-08	0.0013
FUCA2	-0.416	6.58e-08	0.00131
LHFPL2	-0.416	6.79e-08	0.00136
RCN1	-0.416	6.41e-08	0.00128
RILPL2	-0.416	6.89e-08	0.00138
RIPK1	-0.416	6.89e-08	0.00138
SP140L	-0.416	6.71e-08	0.00134
TMC1	-0.416	6.49e-08	0.0013
TRAF3IP1	-0.416	6.54e-08	0.0013
ARMC4	-0.415	6.97e-08	0.00139
C8orf34	-0.415	6.93e-08	0.00138
GPR132	-0.415	7.32e-08	0.00146
JAK3	-0.415	7.11e-08	0.00142
NAT1	-0.415	7.25e-08	0.00145
NHLRC3	-0.415	7.46e-08	0.00149
SLC16A4	-0.415	7.38e-08	0.00147
ANO9	-0.414	7.87e-08	0.00157
EVC2	-0.414	7.94e-08	0.00159
GFPT2	-0.414	8.03e-08	0.0016
LCN2	-0.414	7.63e-08	0.00152
LRGUK	-0.414	8.06e-08	0.00161
NUAK2	-0.414	7.63e-08	0.00152
PTPRC	-0.414	7.86e-08	0.00157
APOBEC3C	-0.413	8.12e-08	0.00162
CHST6	-0.413	8.7e-08	0.00174
ICAM1	-0.413	8.63e-08	0.00172
MACC1	-0.413	8.25e-08	0.00165
MAP3K8	-0.413	8.38e-08	0.00167
ATP1A1	-0.412	9.42e-08	0.00188
C9orf24	-0.412	8.92e-08	0.00178
AGGF1	-0.411	9.78e-08	0.00195
ARMCX2	-0.411	9.83e-08	0.00196
BTC	-0.411	1e-07	0.002
C5orf22	-0.411	9.87e-08	0.00197
CMPK1	-0.411	1.02e-07	0.00203
DIAPH2	-0.411	1.01e-07	0.00201
EMP3	-0.411	9.68e-08	0.00193
FBXO36	-0.411	9.66e-08	0.00193
HELB	-0.411	1.02e-07	0.00204
NUP62CL	-0.411	9.5e-08	0.0019
PARP14	-0.411	1.02e-07	0.00203
TEC	-0.411	1.02e-07	0.00204
ARHGAP4	-0.41	1.08e-07	0.00216
C1S	-0.41	1.07e-07	0.00214
ITSN2	-0.41	1.04e-07	0.00208
MBD4	-0.41	1.07e-07	0.00213
PRUNE2	-0.41	1.09e-07	0.00218
SYNPO	-0.41	1.07e-07	0.00214
ZNRF2	-0.41	1.05e-07	0.00209
AGA	-0.409	1.12e-07	0.00224
ANGPT1	-0.409	1.13e-07	0.00226
B4GALT4	-0.409	1.18e-07	0.00235
CARD16	-0.409	1.2e-07	0.00239
CENPBD1	-0.409	1.12e-07	0.00224
CLEC2B	-0.409	1.13e-07	0.00225
DEC1	-0.409	1.17e-07	0.00233
LRRFIP1	-0.409	1.11e-07	0.00221
MDH1B	-0.409	1.13e-07	0.00226
MNDA	-0.409	1.15e-07	0.00229
RBM43	-0.409	1.16e-07	0.00232
RORB	-0.409	1.17e-07	0.00234
SLC47A2	-0.409	1.12e-07	0.00223
TNFRSF10C	-0.409	1.12e-07	0.00224
UBQLNL	-0.409	1.17e-07	0.00234
ZIC5	-0.409	1.16e-07	0.00232
ARPC1B	-0.408	1.21e-07	0.00241
BCL3	-0.408	1.29e-07	0.00258
C1GALT1	-0.408	1.25e-07	0.00249
FPR2	-0.408	1.23e-07	0.00246
GBP3	-0.408	1.24e-07	0.00248
IFT57	-0.408	1.28e-07	0.00256
MCTP2	-0.408	1.23e-07	0.00245
ULK4	-0.408	1.22e-07	0.00244
CYBB	-0.407	1.31e-07	0.00262
FES	-0.407	1.3e-07	0.00259
HRASLS5	-0.407	1.31e-07	0.00261
TICAM2	-0.407	1.33e-07	0.00265
TWISTNB	-0.407	1.39e-07	0.00278
CCDC110	-0.406	1.49e-07	0.00297
CD200R1	-0.406	1.44e-07	0.00288
CHPT1	-0.406	1.47e-07	0.00293
DNAH9	-0.406	1.51e-07	0.00301
EIF4EBP3	-0.406	1.51e-07	0.00301
HSD3B7	-0.406	1.42e-07	0.00284
HSPB1	-0.406	1.41e-07	0.00282
PLEKHG1	-0.406	1.47e-07	0.00294
TNFRSF11B	-0.406	1.46e-07	0.00291
UPRT	-0.406	1.42e-07	0.00284
DUSP3	-0.405	1.6e-07	0.00319
FKBP15	-0.405	1.59e-07	0.00317
ITGB7	-0.405	1.58e-07	0.00315
NCEH1	-0.405	1.62e-07	0.00324
S100A4	-0.405	1.51e-07	0.00302
SERPINB9	-0.405	1.52e-07	0.00303
TRADD	-0.405	1.52e-07	0.00302
BCL10	-0.404	1.7e-07	0.00339
CSTA	-0.404	1.66e-07	0.00331
IL1A	-0.404	1.74e-07	0.00346
STEAP4	-0.404	1.74e-07	0.00348
ARHGAP24	-0.403	1.83e-07	0.00366
CARD6	-0.403	1.8e-07	0.0036
DAPP1	-0.403	1.84e-07	0.00368
DRAM1	-0.403	1.87e-07	0.00373
DZIP1L	-0.403	1.79e-07	0.00358
FAF2	-0.403	1.84e-07	0.00366
ICAM4	-0.403	1.79e-07	0.00358
KCNMB1	-0.403	1.89e-07	0.00378
PHLDB2	-0.403	1.78e-07	0.00354
S100A8	-0.403	1.78e-07	0.00355
SLC7A8	-0.403	1.83e-07	0.00366
VWA5B1	-0.403	1.77e-07	0.00354
WBSCR27	-0.403	1.8e-07	0.0036
EAF2	-0.402	1.91e-07	0.00381
INTU	-0.402	2.01e-07	0.00401
ITPRIPL2	-0.402	2.05e-07	0.00409
KIF6	-0.402	2.05e-07	0.00409
KRT23	-0.402	2.01e-07	0.00402
SPG20	-0.402	2e-07	0.004
SSC5D	-0.402	1.99e-07	0.00397
STK3	-0.402	1.94e-07	0.00388
WDR66	-0.402	1.93e-07	0.00386
B3GNT2	-0.401	2.2e-07	0.00438
CXCL3	-0.401	2.08e-07	0.00415
MAP1B	-0.401	2.17e-07	0.00433
NFKB1	-0.401	2.17e-07	0.00433
OMA1	-0.401	2.1e-07	0.0042
SELENBP1	-0.401	2.17e-07	0.00433
CDS1	-0.4	2.37e-07	0.00474
CLINT1	-0.4	2.28e-07	0.00456
DCDC1	-0.4	2.26e-07	0.0045
HHAT	-0.4	2.35e-07	0.00469
KYNU	-0.4	2.32e-07	0.00464
LUZP6	-0.4	2.33e-07	0.00465
NFE2	-0.4	2.38e-07	0.00475
RDH14	-0.4	2.37e-07	0.00474
RHCE	-0.4	2.31e-07	0.00462
AFF1	-0.399	2.56e-07	0.00511
BACH1	-0.399	2.43e-07	0.00486
C7orf49	-0.399	2.5e-07	0.00498
CCDC113	-0.399	2.41e-07	0.00481
FAM76A	-0.399	2.45e-07	0.00489
GIPC2	-0.399	2.41e-07	0.00482
GLB1	-0.399	2.43e-07	0.00484
KRT80	-0.399	2.53e-07	0.00504
PLK3	-0.399	2.51e-07	0.00501
TC2N	-0.399	2.42e-07	0.00483
C3orf52	-0.398	2.7e-07	0.00538
FGFRL1	-0.398	2.61e-07	0.00522
MKNK1	-0.398	2.68e-07	0.00536
MVP	-0.398	2.65e-07	0.00528
SDCBP	-0.398	2.7e-07	0.00539
STX11	-0.398	2.73e-07	0.00545
TFE3	-0.398	2.75e-07	0.00549
TIPARP	-0.398	2.62e-07	0.00522
TWSG1	-0.398	2.73e-07	0.00544
VAMP3	-0.398	2.69e-07	0.00537
C1orf27	-0.397	2.9e-07	0.00578
DAB2	-0.397	2.85e-07	0.00569
F11R	-0.397	2.95e-07	0.0059
IL1R1	-0.397	2.83e-07	0.00564
IL21R	-0.397	2.98e-07	0.00595
IL2RA	-0.397	2.93e-07	0.00585
ITGAM	-0.397	2.78e-07	0.00555
LCP2	-0.397	2.78e-07	0.00555
RNF144B	-0.397	2.82e-07	0.00563
S100A10	-0.397	2.81e-07	0.00561
SERPINA1	-0.397	2.94e-07	0.00586
TGFB2	-0.397	2.79e-07	0.00557
CES3	-0.396	3.03e-07	0.00604
COL14A1	-0.396	3.08e-07	0.00615
DSC2	-0.396	3.1e-07	0.0062
LARP4	-0.396	3.07e-07	0.00613
LRBA	-0.396	3e-07	0.00599
LRRIQ1	-0.396	3.21e-07	0.0064
LY75	-0.396	3.17e-07	0.00633
NLRP12	-0.396	3.04e-07	0.00607
NWD1	-0.396	3.1e-07	0.0062
PLCD1	-0.396	3.1e-07	0.00618
RAP2C	-0.396	3.17e-07	0.00632
TANK	-0.396	3.05e-07	0.00609
TDO2	-0.396	3.16e-07	0.00631
TMEM106A	-0.396	3.04e-07	0.00607
CCDC122	-0.395	3.39e-07	0.00677
HEPH	-0.395	3.32e-07	0.00664
IL18R1	-0.395	3.29e-07	0.00658
LACTB	-0.395	3.46e-07	0.00691
STK38L	-0.395	3.41e-07	0.00681
TBC1D2B	-0.395	3.43e-07	0.00684
TOM1L1	-0.395	3.31e-07	0.0066
PKD2	-0.394	3.58e-07	0.00714
SLA2	-0.394	3.57e-07	0.00713
SLC33A1	-0.394	3.53e-07	0.00704
TLR4	-0.394	3.7e-07	0.00739
ZFP36L1	-0.394	3.65e-07	0.00728
BLVRB	-0.393	3.78e-07	0.00755
C6orf141	-0.393	3.98e-07	0.00794
CLIP4	-0.393	3.76e-07	0.00751
EFHC1	-0.393	3.85e-07	0.00768
FAM86B2	-0.393	3.96e-07	0.00791
PSORS1C1	-0.393	3.89e-07	0.00777
TCEA3	-0.393	3.82e-07	0.00762
UBD	-0.393	3.94e-07	0.00786
CR1	-0.392	4.06e-07	0.00811
DCAF6	-0.392	4.21e-07	0.00841
RARRES2	-0.392	4.25e-07	0.00849
RNLS	-0.392	4.14e-07	0.00827
TAB2	-0.392	4.04e-07	0.00806
UPK3A	-0.392	4.06e-07	0.0081
BDKRB2	-0.391	4.52e-07	0.00902
CAPN2	-0.391	4.48e-07	0.00895
CHIC1	-0.391	4.38e-07	0.00874
CMYA5	-0.391	4.52e-07	0.00902
EHF	-0.391	4.46e-07	0.0089
HEBP1	-0.391	4.58e-07	0.00915
MICALL2	-0.391	4.52e-07	0.00902
NKAP	-0.391	4.38e-07	0.00874
SH3BGR	-0.391	4.61e-07	0.0092
ST5	-0.391	4.62e-07	0.00923
TMBIM1	-0.391	4.57e-07	0.00911
USP53	-0.391	4.37e-07	0.00873
COL4A6	-0.39	4.85e-07	0.00968
ELF5	-0.39	4.94e-07	0.00985
ENOX2	-0.39	4.87e-07	0.00971
FOXJ1	-0.39	4.9e-07	0.00978
PARP9	-0.39	4.86e-07	0.0097
PHF11	-0.39	4.82e-07	0.00961
PRRG4	-0.39	4.87e-07	0.00972
SHC1	-0.39	4.97e-07	0.00993
SLC35A2	-0.39	4.69e-07	0.00935
TIGD6	-0.39	5.02e-07	0.01
ABHD15	-0.389	5.09e-07	0.0102
CELSR1	-0.389	5.09e-07	0.0102
COQ10B	-0.389	5.16e-07	0.0103
ELF4	-0.389	5.39e-07	0.0108
IGSF1	-0.389	5.07e-07	0.0101
NEAT1	-0.389	5.4e-07	0.0108
RHBDF2	-0.389	5.13e-07	0.0102
SETD7	-0.389	5.08e-07	0.0101
TCIRG1	-0.389	5.08e-07	0.0101
TMEM26	-0.389	5.28e-07	0.0105
C21orf62	-0.388	5.54e-07	0.0111
DEF6	-0.388	5.75e-07	0.0115
EGOT	-0.388	5.51e-07	0.011
EPS15	-0.388	5.73e-07	0.0114
TAS1R1	-0.388	5.76e-07	0.0115
TGOLN2	-0.388	5.6e-07	0.0112
APCDD1L	-0.387	6.05e-07	0.0121
C5AR1	-0.387	5.83e-07	0.0116
DOCK2	-0.387	5.94e-07	0.0119
DOCK8	-0.387	6.09e-07	0.0122
LAX1	-0.387	6.04e-07	0.0121
MAPKAPK3	-0.387	6.19e-07	0.0124
PODNL1	-0.387	5.99e-07	0.012
TPM3	-0.387	6.08e-07	0.0121
UBXN4	-0.387	6e-07	0.012
C20orf197	-0.386	6.69e-07	0.0134
DNAJC3	-0.386	6.35e-07	0.0127
ORM1	-0.386	6.25e-07	0.0125
PBLD	-0.386	6.51e-07	0.013
PLTP	-0.386	6.27e-07	0.0125
S100A11	-0.386	6.61e-07	0.0132
SBDS	-0.386	6.54e-07	0.0131
SCGB1D2	-0.386	6.51e-07	0.013
SULF1	-0.386	6.31e-07	0.0126
FAM151B	-0.385	7.02e-07	0.014
FCGR3A	-0.385	7.06e-07	0.0141
GPR141	-0.385	7.1e-07	0.0142
HS1BP3	-0.385	7.06e-07	0.0141
LILRB1	-0.385	6.8e-07	0.0136
MEF2A	-0.385	6.74e-07	0.0135
TEX9	-0.385	7.06e-07	0.0141
TTC23L	-0.385	6.88e-07	0.0137
ACAA2	-0.384	7.5e-07	0.015
ATP8B4	-0.384	7.32e-07	0.0146
CCR1	-0.384	7.66e-07	0.0153
COL4A5	-0.384	7.49e-07	0.015
CYB5D1	-0.384	7.62e-07	0.0152
GSN	-0.384	7.59e-07	0.0152
KCNJ15	-0.384	7.41e-07	0.0148
OPTN	-0.384	7.56e-07	0.0151
PNPO	-0.384	7.3e-07	0.0146
RHOD	-0.384	7.25e-07	0.0145
RNASE2	-0.384	7.27e-07	0.0145
SFT2D2	-0.384	7.66e-07	0.0153
TREML2	-0.384	7.41e-07	0.0148
ARHGAP30	-0.383	7.99e-07	0.0159
DMXL1	-0.383	7.87e-07	0.0157
GRB7	-0.383	7.81e-07	0.0156
ITGA6	-0.383	7.87e-07	0.0157
MFAP5	-0.383	7.87e-07	0.0157
ROR2	-0.383	7.76e-07	0.0155
SERPINI2	-0.383	8.06e-07	0.0161
SETX	-0.383	7.95e-07	0.0159
TLR2	-0.383	8.28e-07	0.0165
ATXN1	-0.382	8.37e-07	0.0167
FCGBP	-0.382	8.59e-07	0.0172
FZD7	-0.382	8.47e-07	0.0169
GATAD1	-0.382	8.68e-07	0.0173
HHLA3	-0.382	8.51e-07	0.017
IKBKE	-0.382	8.53e-07	0.017
IL15RA	-0.382	8.5e-07	0.017
LRRCC1	-0.382	8.88e-07	0.0177
LZTFL1	-0.382	8.57e-07	0.0171
MBNL1	-0.382	8.32e-07	0.0166
NLRX1	-0.382	8.91e-07	0.0178
PTGER2	-0.382	8.7e-07	0.0174
RSPH10B2	-0.382	8.63e-07	0.0172
SLC12A7	-0.382	8.74e-07	0.0174
SLC35B4	-0.382	8.76e-07	0.0175
SLFN12	-0.382	8.93e-07	0.0178
STXBP3	-0.382	8.91e-07	0.0178
VCL	-0.382	8.82e-07	0.0176
CCDC87	-0.381	9.44e-07	0.0189
CLIP1	-0.381	9.17e-07	0.0183
FAM86B1	-0.381	9.4e-07	0.0188
GBP5	-0.381	9.56e-07	0.0191
KDSR	-0.381	9.58e-07	0.0191
LHFPL1	-0.381	9.22e-07	0.0184
LMAN1	-0.381	9.14e-07	0.0182
LRRC43	-0.381	9.17e-07	0.0183
SERPINB1	-0.381	9.3e-07	0.0186
TMEM67	-0.381	9.47e-07	0.0189
VNN1	-0.381	9.54e-07	0.0191
VWA5A	-0.381	9.16e-07	0.0183
ABCD1	-0.38	1.03e-06	0.0205
DNAJB4	-0.38	9.8e-07	0.0196
IRF5	-0.38	1.02e-06	0.0204
LY96	-0.38	9.72e-07	0.0194
MME	-0.38	9.65e-07	0.0193
PCYT1A	-0.38	9.9e-07	0.0198
PRR15	-0.38	9.76e-07	0.0195
SLC9A4	-0.38	9.79e-07	0.0195
TRPS1	-0.38	1.01e-06	0.0201
ZDHHC1	-0.38	9.8e-07	0.0196
CD163	-0.379	1.09e-06	0.0217
MAST4	-0.379	1.07e-06	0.0214
MFAP3L	-0.379	1.1e-06	0.022
MTMR11	-0.379	1.06e-06	0.0212
NCF2	-0.379	1.03e-06	0.0206
RCAN1	-0.379	1.08e-06	0.0215
SERPINE1	-0.379	1.04e-06	0.0207
ZDHHC12	-0.379	1.1e-06	0.022
ARHGAP18	-0.378	1.17e-06	0.0233
CD300E	-0.378	1.16e-06	0.0232
CLEC4D	-0.378	1.14e-06	0.0228
EXPH5	-0.378	1.12e-06	0.0224
FOXP3	-0.378	1.17e-06	0.0234
GNA15	-0.378	1.16e-06	0.0232
IRAK3	-0.378	1.15e-06	0.0229
SSPN	-0.378	1.14e-06	0.0228
BCL2A1	-0.377	1.22e-06	0.0244
GBE1	-0.377	1.25e-06	0.0249
IMPA2	-0.377	1.22e-06	0.0244
PRSS23	-0.377	1.22e-06	0.0243
CD274	-0.376	1.29e-06	0.0258
F3	-0.376	1.36e-06	0.0272
GPR84	-0.376	1.28e-06	0.0255
NOD2	-0.376	1.31e-06	0.0261
PLA2G5	-0.376	1.35e-06	0.027
TLR5	-0.376	1.29e-06	0.0258
TPPP3	-0.376	1.35e-06	0.0269
ARHGAP9	-0.375	1.45e-06	0.0289
DENND2D	-0.375	1.37e-06	0.0274
DNAJC13	-0.375	1.44e-06	0.0287
EHBP1L1	-0.375	1.4e-06	0.028
FCGR2A	-0.375	1.42e-06	0.0284
MT1L	-0.375	1.4e-06	0.028
NT5DC1	-0.375	1.41e-06	0.0281
TMEM43	-0.375	1.45e-06	0.029
TRANK1	-0.375	1.4e-06	0.0279
TTC16	-0.375	1.4e-06	0.0279
C7orf25	-0.374	1.47e-06	0.0293
CCDC89	-0.374	1.48e-06	0.0296
CFLAR	-0.374	1.56e-06	0.0312
DNAJC22	-0.374	1.55e-06	0.0309
GPRIN3	-0.374	1.48e-06	0.0296
GRAP2	-0.374	1.5e-06	0.03
ITGB1	-0.374	1.47e-06	0.0293
MT1A	-0.374	1.54e-06	0.0307
PAPPA2	-0.374	1.53e-06	0.0304
RNF148	-0.374	1.55e-06	0.0309
RPS6KA3	-0.374	1.54e-06	0.0308
TNFAIP2	-0.374	1.52e-06	0.0303
USP16	-0.374	1.5e-06	0.03
WHAMM	-0.374	1.54e-06	0.0308
ADAM9	-0.373	1.62e-06	0.0324
AMACR	-0.373	1.59e-06	0.0317
ATG10	-0.373	1.6e-06	0.032
CACNA2D4	-0.373	1.62e-06	0.0323
CASP4	-0.373	1.66e-06	0.0332
FOXP1	-0.373	1.58e-06	0.0315
GUSB	-0.373	1.66e-06	0.0331
MYO1G	-0.373	1.64e-06	0.0327
NMI	-0.373	1.57e-06	0.0314
PLA2R1	-0.373	1.64e-06	0.0328
PRSS36	-0.373	1.63e-06	0.0325
RREB1	-0.373	1.62e-06	0.0323
ABHD11	-0.372	1.77e-06	0.0354
ADAMTS12	-0.372	1.78e-06	0.0356
EPDR1	-0.372	1.72e-06	0.0343
HCG11	-0.372	1.75e-06	0.035
LRG1	-0.372	1.69e-06	0.0337
MRGPRF	-0.372	1.77e-06	0.0354
OTUD4	-0.372	1.72e-06	0.0344
PRDM5	-0.372	1.7e-06	0.0339
PTGR1	-0.372	1.75e-06	0.0349
SPOCK2	-0.372	1.76e-06	0.0352
TMEM109	-0.372	1.73e-06	0.0345
ZNF185	-0.372	1.77e-06	0.0354
ANKRD7	-0.371	1.85e-06	0.037
CETN2	-0.371	1.87e-06	0.0372
CYP1B1	-0.371	1.84e-06	0.0368
GGCT	-0.371	1.9e-06	0.0379
HOMER2	-0.371	1.8e-06	0.0359
IL6	-0.371	1.89e-06	0.0378
PTCD2	-0.371	1.92e-06	0.0384
WASL	-0.371	1.81e-06	0.0361
WWTR1	-0.371	1.86e-06	0.0372
C9orf47	-0.37	1.93e-06	0.0386
CSF3	-0.37	2.04e-06	0.0408
EEA1	-0.37	1.98e-06	0.0396
FER1L5	-0.37	1.95e-06	0.0389
HPS3	-0.37	2e-06	0.04
KIAA0368	-0.37	2.04e-06	0.0408
MPL	-0.37	2e-06	0.04
PFN4	-0.37	2.02e-06	0.0403
PLS3	-0.37	2e-06	0.0399
PTPRQ	-0.37	2.04e-06	0.0406
SLC5A3	-0.37	1.98e-06	0.0394
TBC1D8B	-0.37	1.98e-06	0.0395
TMEM200B	-0.37	1.97e-06	0.0394
UNC13D	-0.37	1.94e-06	0.0388
AMOT	-0.369	2.09e-06	0.0417
CLEC18B	-0.369	2.19e-06	0.0438
DLEC1	-0.369	2.19e-06	0.0438
LGALS8	-0.369	2.08e-06	0.0415
PIM1	-0.369	2.08e-06	0.0414
PLXDC2	-0.369	2.18e-06	0.0434
SLC12A1	-0.369	2.08e-06	0.0415
STAB1	-0.369	2.15e-06	0.043
C11orf88	-0.368	2.29e-06	0.0458
CXCL6	-0.368	2.28e-06	0.0454
FOLR1	-0.368	2.26e-06	0.0451
RETN	-0.368	2.32e-06	0.0463
RHOBTB1	-0.368	2.34e-06	0.0466
STX17	-0.368	2.36e-06	0.0471
SYNPO2	-0.368	2.33e-06	0.0466
SYTL3	-0.368	2.25e-06	0.045
ABI3BP	-0.367	2.41e-06	0.0482
ATG4A	-0.367	2.39e-06	0.0478
BET1	-0.367	2.46e-06	0.0491
CCDC88B	-0.367	2.46e-06	0.0491
CTSC	-0.367	2.49e-06	0.0498
ERBB2	-0.367	2.38e-06	0.0476
CKMT1B	0.367	2.49e-06	0.0497
CTTNBP2	0.367	2.46e-06	0.0491
DEPDC1B	0.367	2.47e-06	0.0494
KLHL22	0.367	2.47e-06	0.0493
TRIB2	0.367	2.41e-06	0.048
TRIM28	0.367	2.46e-06	0.0492
CASKIN1	0.368	2.3e-06	0.0459
PIP4K2B	0.368	2.32e-06	0.0462
PRPF19	0.368	2.33e-06	0.0466
SLC16A14	0.368	2.27e-06	0.0453
TSFM	0.368	2.33e-06	0.0466
DDA1	0.369	2.08e-06	0.0415
KDM5B	0.369	2.1e-06	0.0419
KPTN	0.369	2.13e-06	0.0425
SLC39A6	0.369	2.07e-06	0.0414
BGLAP	0.37	2.03e-06	0.0405
CAMKK2	0.37	2.01e-06	0.0402
ELMO1	0.37	1.94e-06	0.0387
KCNK10	0.37	1.93e-06	0.0386
CCNB1IP1	0.371	1.83e-06	0.0365
CDKN2D	0.371	1.81e-06	0.0361
EID2	0.371	1.87e-06	0.0373
HES6	0.371	1.89e-06	0.0376
KCTD15	0.371	1.84e-06	0.0367
NTNG2	0.371	1.91e-06	0.0381
RBBP9	0.371	1.91e-06	0.0381
ZNF566	0.371	1.89e-06	0.0378
ATL1	0.372	1.71e-06	0.0342
HR	0.372	1.76e-06	0.0351
TNR	0.372	1.69e-06	0.0338
AURKB	0.373	1.64e-06	0.0327
RBM4B	0.373	1.61e-06	0.0321
SMYD5	0.373	1.59e-06	0.0318
CPT1C	0.374	1.53e-06	0.0306
CSPG4	0.374	1.52e-06	0.0304
DNAJC18	0.374	1.51e-06	0.0302
MON1A	0.374	1.55e-06	0.0308
PIK3R2	0.374	1.55e-06	0.031
SYT16	0.374	1.52e-06	0.0303
CCT3	0.375	1.38e-06	0.0275
CLPP	0.375	1.37e-06	0.0274
TADA1	0.375	1.38e-06	0.0276
TRPC4AP	0.375	1.41e-06	0.0281
TSPAN31	0.375	1.43e-06	0.0285
CDC25A	0.376	1.29e-06	0.0257
ZNF174	0.376	1.34e-06	0.0268
PTGES2	0.377	1.2e-06	0.0241
RANBP1	0.377	1.22e-06	0.0243
RTN4R	0.377	1.22e-06	0.0244
SLC22A17	0.377	1.25e-06	0.0249
ARHGDIG	0.378	1.14e-06	0.0227
GPHN	0.378	1.14e-06	0.0227
MEX3B	0.378	1.15e-06	0.0229
POLR2E	0.378	1.15e-06	0.0229
ADO	0.379	1.05e-06	0.0209
DRD2	0.379	1.04e-06	0.0209
PCDHGC4	0.379	1.1e-06	0.022
PPT2	0.379	1.09e-06	0.0218
RPRML	0.379	1.07e-06	0.0213
TUBB	0.379	1.07e-06	0.0214
ARMC7	0.38	9.92e-07	0.0198
CPLX1	0.38	1.01e-06	0.0201
CYP27B1	0.38	9.64e-07	0.0192
H1FX	0.38	9.88e-07	0.0197
RAD51	0.38	1.02e-06	0.0204
SLC18A1	0.38	9.65e-07	0.0193
ZADH2	0.38	9.8e-07	0.0196
C3orf70	0.381	9.06e-07	0.0181
MNX1	0.381	9.45e-07	0.0189
SDHAF1	0.381	9.07e-07	0.0181
SNTG1	0.381	9.41e-07	0.0188
XKR7	0.381	9.58e-07	0.0191
CEP68	0.382	8.65e-07	0.0173
CHD7	0.382	8.9e-07	0.0178
CRHR1	0.382	8.42e-07	0.0168
FAM60A	0.382	8.82e-07	0.0176
GAD1	0.382	8.41e-07	0.0168
ACTR1A	0.383	8.05e-07	0.0161
LNP1	0.383	8.31e-07	0.0166
SEMA4G	0.383	7.87e-07	0.0157
SMPD3	0.383	8.17e-07	0.0163
THOP1	0.383	7.82e-07	0.0156
C17orf100	0.384	7.31e-07	0.0146
CASC3	0.384	7.54e-07	0.015
CKB	0.384	7.4e-07	0.0148
NXN	0.384	7.72e-07	0.0154
SENP3	0.384	7.35e-07	0.0147
CYP27C1	0.385	7.2e-07	0.0144
FBL	0.385	6.85e-07	0.0137
HES5	0.385	7.07e-07	0.0141
LRRC4B	0.385	6.97e-07	0.0139
MAP3K1	0.385	7.21e-07	0.0144
MAZ	0.385	7e-07	0.014
SHD	0.385	6.97e-07	0.0139
BEX1	0.386	6.32e-07	0.0126
CEP72	0.386	6.5e-07	0.013
DCC	0.386	6.66e-07	0.0133
RTKN2	0.386	6.27e-07	0.0125
EXOSC5	0.387	5.96e-07	0.0119
FAM19A1	0.387	5.82e-07	0.0116
HCN3	0.387	6.12e-07	0.0122
ZNF286A	0.387	6.11e-07	0.0122
EEF1D	0.388	5.54e-07	0.0111
KLRC3	0.388	5.58e-07	0.0111
MANEAL	0.388	5.42e-07	0.0108
PRDX2	0.388	5.44e-07	0.0109
WDR62	0.388	5.76e-07	0.0115
YPEL1	0.388	5.59e-07	0.0112
ZNF362	0.388	5.47e-07	0.0109
ZNF649	0.388	5.57e-07	0.0111
OTP	0.389	5.09e-07	0.0102
FLRT1	0.39	4.69e-07	0.00936
PPP1R14B	0.39	4.68e-07	0.00933
TBCB	0.39	4.67e-07	0.00932
B3GAT1	0.391	4.36e-07	0.00871
C11orf95	0.391	4.34e-07	0.00866
SSTR2	0.391	4.65e-07	0.00927
USP11	0.391	4.45e-07	0.00889
APEX1	0.392	4.11e-07	0.00821
FANCE	0.392	4.05e-07	0.00809
NOP56	0.392	4.18e-07	0.00835
ZEB1	0.392	4.13e-07	0.00825
ACVR2A	0.393	3.98e-07	0.00796
BYSL	0.393	3.81e-07	0.00761
GCNT2	0.393	3.81e-07	0.00761
HAND2	0.393	3.86e-07	0.0077
KDM1A	0.393	3.94e-07	0.00786
NOL4	0.393	3.81e-07	0.0076
PLEKHJ1	0.393	3.95e-07	0.00789
SRM	0.393	3.99e-07	0.00796
ZNF22	0.393	3.82e-07	0.00763
LYSMD1	0.394	3.65e-07	0.00729
MACROD1	0.394	3.72e-07	0.00743
RBMX	0.394	3.72e-07	0.00743
DGAT1	0.395	3.47e-07	0.00693
PTPRS	0.395	3.34e-07	0.00666
SLC17A6	0.395	3.45e-07	0.00689
GPR137C	0.396	3.11e-07	0.0062
IGSF8	0.396	3.16e-07	0.00631
KLRC4	0.396	3.04e-07	0.00608
SOX4	0.396	3.22e-07	0.00643
ZBTB8B	0.396	3.1e-07	0.00619
CAMK2N2	0.397	2.86e-07	0.0057
PRR19	0.397	2.96e-07	0.00592
TAC4	0.397	2.78e-07	0.00555
TMEM196	0.397	2.8e-07	0.00559
EDC3	0.398	2.63e-07	0.00525
LIG3	0.398	2.74e-07	0.00548
MARK4	0.398	2.6e-07	0.00518
MOAP1	0.398	2.77e-07	0.00552
PDE4B	0.398	2.65e-07	0.00529
PTMS	0.398	2.67e-07	0.00533
TMEM151B	0.398	2.67e-07	0.00534
CHST8	0.399	2.46e-07	0.00492
DNMT3B	0.399	2.43e-07	0.00485
EEF2	0.399	2.47e-07	0.00493
HIP1R	0.399	2.44e-07	0.00486
PCGF2	0.399	2.56e-07	0.00511
TMPO	0.399	2.53e-07	0.00505
DOK4	0.4	2.26e-07	0.00451
FGFBP3	0.4	2.23e-07	0.00445
GLRX5	0.4	2.24e-07	0.00447
MYCN	0.4	2.26e-07	0.00451
PRR3	0.4	2.28e-07	0.00456
SEPT5	0.4	2.22e-07	0.00442
SH3BP4	0.4	2.27e-07	0.00452
SV2A	0.4	2.22e-07	0.00443
TCF4	0.4	2.22e-07	0.00443
UBE2E3	0.4	2.28e-07	0.00456
C16orf45	0.401	2.11e-07	0.00421
ICA1	0.401	2.14e-07	0.00428
RASL10B	0.401	2.1e-07	0.0042
USP21	0.401	2.08e-07	0.00416
ZNF675	0.401	2.11e-07	0.00421
HNRNPA1	0.402	2e-07	0.00399
OPRD1	0.402	1.92e-07	0.00383
PYCR1	0.402	1.94e-07	0.00388
VWC2L	0.402	1.93e-07	0.00385
ATCAY	0.403	1.83e-07	0.00364
C2orf27A	0.403	1.86e-07	0.00372
CSMD1	0.403	1.87e-07	0.00373
FOXN2	0.403	1.89e-07	0.00377
BCHE	0.404	1.71e-07	0.00342
CELF3	0.404	1.63e-07	0.00326
RAB33A	0.404	1.69e-07	0.00338
ZNF184	0.404	1.72e-07	0.00343
NIPSNAP1	0.405	1.54e-07	0.00307
RIPPLY2	0.406	1.44e-07	0.00287
RPAIN	0.406	1.48e-07	0.00295
ARHGEF2	0.407	1.32e-07	0.00264
CACNG1	0.407	1.38e-07	0.00276
MARK1	0.407	1.31e-07	0.00261
MUM1	0.407	1.29e-07	0.00258
POLR2F	0.407	1.33e-07	0.00265
TIMM13	0.407	1.34e-07	0.00267
DUS3L	0.408	1.23e-07	0.00246
FEV	0.408	1.22e-07	0.00243
KBTBD6	0.408	1.26e-07	0.00253
PGBD1	0.408	1.26e-07	0.00251
FBLL1	0.409	1.14e-07	0.00228
CSPG5	0.41	1.04e-07	0.00207
DUSP8	0.41	1.03e-07	0.00206
RAB3C	0.41	1.04e-07	0.00209
RPH3A	0.41	1.08e-07	0.00216
ACAP3	0.411	1.02e-07	0.00204
GCDH	0.411	9.65e-08	0.00193
GPS1	0.411	9.68e-08	0.00193
RUFY3	0.411	9.78e-08	0.00195
TMEFF1	0.411	9.71e-08	0.00194
ECH1	0.412	8.81e-08	0.00176
F12	0.412	9.34e-08	0.00186
MGAT5B	0.412	9.19e-08	0.00184
MIMT1	0.412	9.02e-08	0.0018
SARS2	0.412	8.96e-08	0.00179
SPPL3	0.412	8.94e-08	0.00178
TMEM160	0.412	9.36e-08	0.00187
IDH3B	0.413	8.45e-08	0.00169
LRRC4	0.413	8.72e-08	0.00174
ZNF30	0.413	8.36e-08	0.00167
ATP5SL	0.414	7.7e-08	0.00154
ATP7B	0.414	7.94e-08	0.00159
CNRIP1	0.414	7.8e-08	0.00156
MMP15	0.414	7.48e-08	0.00149
ATP1A3	0.415	7.02e-08	0.0014
EIF3L	0.415	7.38e-08	0.00147
FNDC5	0.415	7.35e-08	0.00147
NLGN3	0.415	7.08e-08	0.00141
PKNOX2	0.415	7.42e-08	0.00148
POLDIP3	0.415	7.01e-08	0.0014
TIMM50	0.415	7.01e-08	0.0014
ADAM11	0.416	6.74e-08	0.00135
INSM2	0.416	6.51e-08	0.0013
NRXN2	0.416	6.41e-08	0.00128
OPCML	0.416	6.79e-08	0.00136
SIRT6	0.416	6.63e-08	0.00132
ARHGEF7	0.417	6.01e-08	0.0012
FAM64A	0.417	6.08e-08	0.00121
FAM110A	0.418	5.44e-08	0.00109
PRR4	0.418	5.51e-08	0.0011
VPS16	0.418	5.7e-08	0.00114
FAM19A5	0.419	5.12e-08	0.00102
GPR45	0.419	5.09e-08	0.00102
MAP3K10	0.419	5.13e-08	0.00102
ZNF2	0.419	5.21e-08	0.00104
FXR2	0.42	5e-08	0.000998
PRPSAP2	0.42	4.72e-08	0.000942
SLC25A23	0.42	4.83e-08	0.000965
DIRAS2	0.421	4.58e-08	0.000914
HNRNPA0	0.421	4.32e-08	0.000863
IGLON5	0.421	4.38e-08	0.000874
RAMP2	0.421	4.62e-08	0.000922
SMARCD1	0.421	4.52e-08	0.000903
TLX1	0.421	4.32e-08	0.000863
CDH10	0.422	4.23e-08	0.000844
CELF5	0.422	4.25e-08	0.000849
RAB3A	0.422	4.17e-08	0.000833
SCRT1	0.422	4.17e-08	0.000833
WSCD1	0.422	4.01e-08	0.0008
ZNF48	0.422	3.93e-08	0.000785
MYBL2	0.423	3.74e-08	0.000747
RNF157	0.423	3.7e-08	0.000738
CENPV	0.424	3.43e-08	0.000685
KCNC1	0.424	3.51e-08	0.0007
MPND	0.424	3.45e-08	0.000688
NKD1	0.424	3.42e-08	0.000682
RTN2	0.424	3.52e-08	0.000702
SHISA7	0.424	3.5e-08	0.000698
FGF14	0.425	3.23e-08	0.000644
DIRAS1	0.426	2.93e-08	0.000585
DLGAP1	0.426	3.07e-08	0.000612
FRS3	0.426	3.06e-08	0.000611
RAPGEF4	0.426	2.89e-08	0.000576
ZFP14	0.426	3.07e-08	0.000613
APBB2	0.427	2.63e-08	0.000524
C16orf92	0.427	2.78e-08	0.000555
GSK3A	0.427	2.75e-08	0.000549
JPH4	0.427	2.75e-08	0.00055
AFAP1L2	0.428	2.52e-08	0.000504
TMEM169	0.428	2.55e-08	0.00051
TMEM206	0.429	2.35e-08	0.000469
CCDC124	0.43	2.1e-08	0.000419
HNRNPL	0.43	2.08e-08	0.000415
SEMA6C	0.43	2.1e-08	0.00042
TMEM198	0.43	2.19e-08	0.000437
YBX1	0.43	2.14e-08	0.000427
ZNF253	0.43	2.1e-08	0.000419
ZNF300	0.43	2.12e-08	0.000423
BCAN	0.431	1.93e-08	0.000386
NEU4	0.431	1.94e-08	0.000388
CDH7	0.432	1.86e-08	0.000372
CDK4	0.432	1.8e-08	0.00036
FHDC1	0.432	1.84e-08	0.000367
SOBP	0.432	1.79e-08	0.000358
DCAF15	0.433	1.62e-08	0.000324
GRAMD1A	0.433	1.64e-08	0.000327
KLHL23	0.433	1.63e-08	0.000325
ZNF565	0.433	1.65e-08	0.000329
STMN4	0.434	1.47e-08	0.000294
TRAP1	0.434	1.54e-08	0.000307
ZNF133	0.434	1.48e-08	0.000295
ANKRD34A	0.435	1.39e-08	0.000277
MAD2L2	0.435	1.36e-08	0.000272
OTUB2	0.435	1.4e-08	0.00028
EVL	0.436	1.28e-08	0.000255
ACBD6	0.437	1.15e-08	0.00023
CDK5R2	0.437	1.19e-08	0.000238
CLIP3	0.437	1.13e-08	0.000225
LMBR1L	0.437	1.15e-08	0.00023
LSM7	0.437	1.21e-08	0.000241
MAP2K2	0.437	1.14e-08	0.000229
SNRNP35	0.437	1.16e-08	0.000232
SYNGR1	0.437	1.16e-08	0.000232
MEIS3	0.438	1.08e-08	0.000215
MGAT3	0.438	1.1e-08	0.000221
PPP5C	0.438	1.04e-08	0.000207
TMEM59L	0.439	9.72e-09	0.000194
ZNF250	0.439	9.53e-09	0.00019
DHPS	0.44	9.13e-09	0.000182
HMGB3	0.44	9.23e-09	0.000184
MLF2	0.44	9.04e-09	0.00018
UBE2S	0.44	9.13e-09	0.000182
FBN3	0.441	8.11e-09	0.000162
GPC2	0.441	8.24e-09	0.000165
SLC24A3	0.441	8.57e-09	0.000171
COL20A1	0.442	7.68e-09	0.000153
RIMS4	0.442	7.65e-09	0.000153
MPST	0.443	6.97e-09	0.000139
PPFIA3	0.443	6.75e-09	0.000135
RTN4RL2	0.443	7.19e-09	0.000144
ARMCX5	0.444	6.61e-09	0.000132
C14orf80	0.444	6.43e-09	0.000128
DDX49	0.444	6.38e-09	0.000127
GRIA4	0.444	6.4e-09	0.000128
HNF1A	0.444	6.58e-09	0.000131
KCNIP2	0.444	6.58e-09	0.000131
BCS1L	0.445	6.02e-09	0.00012
ELAVL3	0.445	5.64e-09	0.000113
SCRT2	0.445	5.84e-09	0.000117
SEC61A2	0.445	5.75e-09	0.000115
EBF4	0.446	5.38e-09	0.000107
GSX1	0.446	5.35e-09	0.000107
MPPED2	0.446	5.15e-09	0.000103
SNX22	0.446	5.51e-09	0.00011
COL9A3	0.447	5.03e-09	0.0001
PIK3C2B	0.447	5e-09	9.98e-05
SAE1	0.447	5.03e-09	0.0001
ZBTB12	0.447	4.95e-09	9.89e-05
CCND2	0.448	4.67e-09	9.33e-05
FAM110B	0.448	4.38e-09	8.74e-05
NKAIN4	0.448	4.6e-09	9.19e-05
SGTA	0.448	4.38e-09	8.74e-05
KCNH4	0.449	4.17e-09	8.32e-05
KLC1	0.45	3.78e-09	7.54e-05
SCAMP5	0.45	3.73e-09	7.44e-05
SIRT2	0.45	3.82e-09	7.62e-05
ATG4D	0.451	3.4e-09	6.8e-05
SCG3	0.451	3.35e-09	6.69e-05
CRMP1	0.452	3.11e-09	6.21e-05
FSCN1	0.452	3.3e-09	6.58e-05
NANOS3	0.452	3.3e-09	6.58e-05
FAM131B	0.453	2.98e-09	5.95e-05
LRRTM3	0.453	2.83e-09	5.65e-05
LAPTM4B	0.454	2.65e-09	5.29e-05
PAQR9	0.454	2.69e-09	5.37e-05
VPS72	0.454	2.54e-09	5.08e-05
NKIRAS2	0.455	2.31e-09	4.62e-05
GNB1L	0.456	2.27e-09	4.52e-05
PEMT	0.456	2.12e-09	4.23e-05
ZNF71	0.456	2.17e-09	4.34e-05
TTC9B	0.457	2.01e-09	4.01e-05
ANP32A	0.458	1.87e-09	3.74e-05
PGAP1	0.458	1.87e-09	3.74e-05
PRMT1	0.458	1.83e-09	3.65e-05
CSNK1E	0.459	1.63e-09	3.26e-05
SPSB4	0.459	1.63e-09	3.25e-05
PHF21B	0.46	1.55e-09	3.1e-05
KDM2B	0.461	1.34e-09	2.68e-05
LIPE	0.461	1.41e-09	2.81e-05
MARCH9	0.461	1.45e-09	2.89e-05
MDFI	0.461	1.42e-09	2.84e-05
MMP16	0.461	1.34e-09	2.68e-05
ZNF285	0.461	1.37e-09	2.74e-05
B4GALT2	0.462	1.3e-09	2.59e-05
BTBD2	0.462	1.26e-09	2.52e-05
KLHDC3	0.462	1.26e-09	2.53e-05
MAST1	0.462	1.26e-09	2.52e-05
CCDC94	0.463	1.15e-09	2.31e-05
CHRNB2	0.463	1.19e-09	2.37e-05
KLHL25	0.463	1.19e-09	2.37e-05
SYP	0.463	1.21e-09	2.42e-05
ZNF738	0.464	1.07e-09	2.14e-05
CNTNAP5	0.465	9.65e-10	1.93e-05
LRP3	0.465	9.56e-10	1.91e-05
CDC34	0.466	8.67e-10	1.73e-05
WDR18	0.466	8.85e-10	1.77e-05
ETV1	0.467	7.77e-10	1.55e-05
PCBP4	0.467	8.28e-10	1.65e-05
DTD1	0.468	7.22e-10	1.44e-05
DLL3	0.469	6.69e-10	1.34e-05
NTHL1	0.47	6.22e-10	1.24e-05
CPNE5	0.471	5.59e-10	1.12e-05
SBK1	0.471	5.46e-10	1.09e-05
LRRTM2	0.472	5e-10	9.98e-06
GRIA2	0.473	4.35e-10	8.68e-06
ZNF519	0.473	4.69e-10	9.37e-06
CDK5R1	0.474	4.19e-10	8.37e-06
CHRNA4	0.474	4.27e-10	8.53e-06
SOX11	0.474	4.06e-10	8.1e-06
SOX12	0.474	4.09e-10	8.17e-06
EPN2	0.475	3.69e-10	7.37e-06
RNF122	0.475	3.8e-10	7.59e-06
BRSK2	0.476	3.29e-10	6.56e-06
OLIG1	0.476	3.23e-10	6.44e-06
APBA2	0.477	2.98e-10	5.95e-06
GNAS	0.477	2.97e-10	5.93e-06
LMO1	0.477	3.06e-10	6.12e-06
R3HCC1	0.477	3.2e-10	6.39e-06
STRN4	0.478	2.9e-10	5.79e-06
DSEL	0.48	2.37e-10	4.74e-06
CADM2	0.481	2.08e-10	4.15e-06
PNMAL1	0.481	2.18e-10	4.34e-06
STMN3	0.483	1.64e-10	3.28e-06
TMEM132B	0.483	1.65e-10	3.29e-06
SEZ6L	0.484	1.58e-10	3.15e-06
STMN1	0.486	1.22e-10	2.44e-06
GGT7	0.487	1.2e-10	2.4e-06
BRSK1	0.491	7.76e-11	1.55e-06
CHCHD6	0.491	7.32e-11	1.46e-06
MMD2	0.491	7.45e-11	1.49e-06
GSTA4	0.492	6.6e-11	1.32e-06
NOVA1	0.492	7.06e-11	1.41e-06
DBN1	0.493	6.35e-11	1.27e-06
SAMD1	0.495	5.12e-11	1.02e-06
HN1	0.497	4.04e-11	8.06e-07
TBKBP1	0.497	4.33e-11	8.64e-07
ANKRD13B	0.498	3.82e-11	7.62e-07
CLVS1	0.498	3.69e-11	7.36e-07
SLIT1	0.498	3.57e-11	7.13e-07
MEX3A	0.499	3.32e-11	6.64e-07
ZNF34	0.499	3.37e-11	6.73e-07
FAM171A2	0.5	2.94e-11	5.87e-07
MAP2	0.5	2.92e-11	5.83e-07
NOVA2	0.5	3.17e-11	6.33e-07
PANK4	0.5	2.96e-11	5.9e-07
CALM3	0.501	2.66e-11	5.3e-07
GPR12	0.501	2.74e-11	5.47e-07
MLLT11	0.501	2.69e-11	5.36e-07
RAC3	0.502	2.38e-11	4.75e-07
RBM4	0.502	2.4e-11	4.78e-07
RPUSD4	0.502	2.52e-11	5.02e-07
AARSD1	0.503	2.2e-11	4.39e-07
STK25	0.503	2.17e-11	4.34e-07
RTKN	0.505	1.73e-11	3.46e-07
RUNDC3A	0.506	1.65e-11	3.29e-07
DUSP26	0.507	1.47e-11	2.94e-07
ZSCAN2	0.509	1.11e-11	2.22e-07
FAM69B	0.51	1.1e-11	2.19e-07
KHDRBS3	0.51	1.02e-11	2.03e-07
NXPH1	0.51	1.09e-11	2.17e-07
FARSA	0.511	9.88e-12	1.97e-07
GNG2	0.511	9.56e-12	1.91e-07
NLE1	0.512	8.37e-12	1.67e-07
TACC2	0.512	8.74e-12	1.74e-07
SMARCB1	0.514	7.07e-12	1.41e-07
MYT1	0.515	5.91e-12	1.18e-07
PATZ1	0.516	5.48e-12	1.09e-07
TLE2	0.516	5.34e-12	1.07e-07
PDXP	0.517	4.72e-12	9.42e-08
SOX8	0.517	5.05e-12	1.01e-07
PPP2R5D	0.519	4.06e-12	8.1e-08
TRIM62	0.519	3.73e-12	7.44e-08
NPPA	0.521	2.99e-12	5.97e-08
OLIG2	0.522	2.63e-12	5.26e-08
ARMC6	0.524	2.24e-12	4.48e-08
DPF1	0.528	1.34e-12	2.68e-08
VAX2	0.528	1.34e-12	2.67e-08
FSD1	0.53	1.13e-12	2.25e-08
MCF2L	0.53	1.11e-12	2.22e-08
EPHB3	0.531	1.04e-12	2.08e-08
VPS37D	0.531	1.02e-12	2.03e-08
BTBD17	0.532	8.64e-13	1.72e-08
TMEM121	0.532	8.45e-13	1.69e-08
SLC2A13	0.533	7.97e-13	1.59e-08
TMEM145	0.534	6.65e-13	1.33e-08
TRIM27	0.534	6.91e-13	1.38e-08
FAM57B	0.536	5.83e-13	1.16e-08
PCIF1	0.537	4.92e-13	9.82e-09
PODXL2	0.537	4.89e-13	9.77e-09
AES	0.538	4.46e-13	8.91e-09
CCDC28B	0.54	3.28e-13	6.56e-09
PPP2R1A	0.541	3.15e-13	6.29e-09
ECSIT	0.546	1.68e-13	3.36e-09
ZDHHC22	0.546	1.72e-13	3.43e-09
ZNF428	0.546	1.72e-13	3.43e-09
ZNF74	0.546	1.71e-13	3.42e-09
GNG4	0.548	1.33e-13	2.66e-09
NCALD	0.551	8.66e-14	1.73e-09
GDAP1L1	0.552	8.24e-14	1.64e-09
AGAP2	0.554	6.66e-14	1.33e-09
RCOR2	0.554	6e-14	1.2e-09
PTOV1	0.556	4.88e-14	9.75e-10
FXYD6	0.559	3.42e-14	6.83e-10
CACNG7	0.566	1.42e-14	2.84e-10
NKAIN1	0.567	1.2e-14	2.39e-10
CECR5	0.568	1.11e-14	2.22e-10
TRAF4	0.575	4e-15	7.98e-11
EFNA2	0.578	2.66e-15	5.32e-11
LRFN1	0.579	2.44e-15	4.88e-11
PAFAH1B3	0.581	1.78e-15	3.55e-11
UBQLN4	0.581	2e-15	3.99e-11
ZNF821	0.584	1.33e-15	2.66e-11
DACT3	0.594	4.44e-16	8.87e-12
MARCKSL1	0.597	2.22e-16	4.43e-12
KCNQ2	0.602
BCL7A	0.608
NEUROD1	0.621
LINGO1	0.708
SHF	1
