# Supplementary material for: SHF Acts as a Novel Tumor Suppressor in Glioblastoma Multiforme by Disrupting STAT3 Dimerization
Source: Adv Sci (Weinh). 2022 Jul 17;9(26):2200169. doi: 10.1002/advs.202200169 (PMC9475553; doi:10.1002/advs.202200169)
Supplement: Supplementary file 8 — Supplemental Table 6 [file ADVS-9-2200169-s009.xlsx]

## Sheet: Sheet1
Genes with STAT3 binding sites
AAK1	AP2 associated kinase 1
AASS	aminoadipate-semialdehyde synthase
ABCA1	ATP-binding cassette, sub-family A (ABC1), member 1
ABCA11P	ATP-binding cassette, sub-family A (ABC1), member 11, pseudogene
ABCA12	ATP-binding cassette, sub-family A (ABC1), member 12
ABCA13	ATP-binding cassette, sub-family A (ABC1), member 13
ABCA9	ATP-binding cassette, sub-family A (ABC1), member 9
ABCB1	ATP-binding cassette, sub-family B (MDR/TAP), member 1
ABCB5	ATP-binding cassette, sub-family B (MDR/TAP), member 5
ABCC1	ATP-binding cassette, sub-family C (CFTR/MRP), member 1
ABCC12	ATP-binding cassette, sub-family C (CFTR/MRP), member 12
ABCC5	ATP-binding cassette, sub-family C (CFTR/MRP), member 5
ABCC9	ATP-binding cassette, sub-family C (CFTR/MRP), member 9
ABCD2	ATP-binding cassette, sub-family D (ALD), member 2
ABCD4	ATP-binding cassette, sub-family D (ALD), member 4
ABHD2	abhydrolase domain containing 2
ABHD5	abhydrolase domain containing 5
ABI1	abl-interactor 1
ABI3BP	ABI family, member 3 (NESH) binding protein
ABLIM1	actin binding LIM protein 1
ACACA	acetyl-CoA carboxylase alpha
ACAD10	acyl-CoA dehydrogenase family, member 10
ACAP2	ArfGAP with coiled-coil, ankyrin repeat and PH domains 2
ACCSL	1-aminocyclopropane-1-carboxylate synthase homolog (Arabidopsis)(non-functional)-like
ACE	angiotensin I converting enzyme
ACO1	aconitase 1, soluble
ACPT	acid phosphatase, testicular
ACSBG2	acyl-CoA synthetase bubblegum family member 2
ACSM2B	acyl-CoA synthetase medium-chain family member 2B
ACSM4	acyl-CoA synthetase medium-chain family member 4
ACSS2	acyl-CoA synthetase short-chain family member 2
ACTL6A	actin-like 6A
ACTN1	actinin, alpha 1
ACTR3B	ARP3 actin-related protein 3 homolog B (yeast)
ACVR1C	activin A receptor, type IC
ACVR2A	activin A receptor, type IIA
ACVR2B	activin A receptor, type IIB
ACYP2	acylphosphatase 2, muscle type
ADA	adenosine deaminase
ADAM10	ADAM metallopeptidase domain 10
ADAM18	ADAM metallopeptidase domain 18
ADAM22	ADAM metallopeptidase domain 22
ADAM23	ADAM metallopeptidase domain 23
ADAM29	ADAM metallopeptidase domain 29
ADAMTS12	ADAM metallopeptidase with thrombospondin type 1 motif, 12
ADAMTS16	ADAM metallopeptidase with thrombospondin type 1 motif, 16
ADAMTS17	ADAM metallopeptidase with thrombospondin type 1 motif, 17
ADAMTS18	ADAM metallopeptidase with thrombospondin type 1 motif, 18
ADAMTS19	ADAM metallopeptidase with thrombospondin type 1 motif, 19
ADAMTS20	ADAM metallopeptidase with thrombospondin type 1 motif, 20
ADAMTS3	ADAM metallopeptidase with thrombospondin type 1 motif, 3
ADAMTS6	ADAM metallopeptidase with thrombospondin type 1 motif, 6
ADAMTS9	ADAM metallopeptidase with thrombospondin type 1 motif, 9
ADAMTSL1	ADAMTS-like 1
ADAP1	ArfGAP with dual PH domains 1
ADAR	adenosine deaminase, RNA-specific
ADCK1	aarF domain containing kinase 1
ADCY1	adenylate cyclase 1 (brain)
ADCY8	adenylate cyclase 8 (brain)
ADCY9	adenylate cyclase 9
ADGB	androglobin
ADGRA3	adhesion G protein-coupled receptor A3
ADGRD1	adhesion G protein-coupled receptor D1
ADGRF4	adhesion G protein-coupled receptor F4
ADGRG5	adhesion G protein-coupled receptor G5
ADGRG6	adhesion G protein-coupled receptor G6
ADGRL3	adhesion G protein-coupled receptor L3
ADGRV1	adhesion G protein-coupled receptor V1
ADK	adenosine kinase
ADM	adrenomedullin
ADM2	adrenomedullin 2
ADNP2	ADNP homeobox 2
ADRB2	adrenoceptor beta 2, surface
AFF3	AF4/FMR2 family, member 3
AFG3L2	AFG3-like AAA ATPase 2
AGAP1	ArfGAP with GTPase domain, ankyrin repeat and PH domain 1
AGAP3	ArfGAP with GTPase domain, ankyrin repeat and PH domain 3
AGBL4	ATP/GTP binding protein-like 4
AGER	advanced glycosylation end product-specific receptor
AGFG1	ArfGAP with FG repeats 1
AGO2	argonaute RISC catalytic component 2
AGPAT3	1-acylglycerol-3-phosphate O-acyltransferase 3
AGR3	anterior gradient 3
AGRP	agouti related neuropeptide
AGTPBP1	ATP/GTP binding protein 1
AGTR1	angiotensin II receptor, type 1
AGXT2	alanine--glyoxylate aminotransferase 2
AHCYL1	adenosylhomocysteinase-like 1
AHCYL2	adenosylhomocysteinase-like 2
AHI1	Abelson helper integration site 1
AHNAK2	AHNAK nucleoprotein 2
AIG1	androgen-induced 1
AIM1	absent in melanoma 1
AIMP2	aminoacyl tRNA synthetase complex-interacting multifunctional protein 2
AK7	adenylate kinase 7
AKAP12	A kinase (PRKA) anchor protein 12
AKAP13	A kinase (PRKA) anchor protein 13
AKAP6	A kinase (PRKA) anchor protein 6
AKAP7	A kinase (PRKA) anchor protein 7
AKAP9	A kinase (PRKA) anchor protein 9
AKIRIN1	akirin 1
AKR7A3	aldo-keto reductase family 7, member A3 (aflatoxin aldehyde reductase)
AKT2	v-akt murine thymoma viral oncogene homolog 2
ALB	albumin
ALCAM	activated leukocyte cell adhesion molecule
ALDH1A1	aldehyde dehydrogenase 1 family, member A1
ALDH1L2	aldehyde dehydrogenase 1 family, member L2
ALDOB	aldolase B, fructose-bisphosphate
ALG10	ALG10, alpha-1,2-glucosyltransferase
ALG14	ALG14, UDP-N-acetylglucosaminyltransferase subunit
ALG5	ALG5, dolichyl-phosphate beta-glucosyltransferase
ALK	anaplastic lymphoma receptor tyrosine kinase
ALKBH3	alkB, alkylation repair homolog 3 (E. coli)
ALOX12	arachidonate 12-lipoxygenase
ALOX5	arachidonate 5-lipoxygenase
ALPL	alkaline phosphatase, liver/bone/kidney
AMBRA1	autophagy/beclin-1 regulator 1
AMD1	adenosylmethionine decarboxylase 1
AMFR	autocrine motility factor receptor, E3 ubiquitin protein ligase
AMIGO2	adhesion molecule with Ig-like domain 2
AMPD3	adenosine monophosphate deaminase 3
AMPH	amphiphysin
ANAPC4	anaphase promoting complex subunit 4
ANAPC5	anaphase promoting complex subunit 5
ANK1	ankyrin 1, erythrocytic
ANK2	ankyrin 2, neuronal
ANKFN1	ankyrin-repeat and fibronectin type III domain containing 1
ANKHD1-EIF4EBP3	ANKHD1-EIF4EBP3 readthrough
ANKIB1	ankyrin repeat and IBR domain containing 1
ANKMY2	ankyrin repeat and MYND domain containing 2
ANKRD11	ankyrin repeat domain 11
ANKRD13B	ankyrin repeat domain 13B
ANKRD13C	ankyrin repeat domain 13C
ANKRD17	ankyrin repeat domain 17
ANKRD26P1	ankyrin repeat domain 26 pseudogene 1
ANKRD28	ankyrin repeat domain 28
ANKRD30BL	ankyrin repeat domain 30B-like
ANKRD30BP2	ankyrin repeat domain 30B pseudogene 2
ANKRD34C	ankyrin repeat domain 34C
ANKRD40	ankyrin repeat domain 40
ANKRD44	ankyrin repeat domain 44
ANKRD55	ankyrin repeat domain 55
ANKRD6	ankyrin repeat domain 6
ANLN	anillin, actin binding protein
ANO2	anoctamin 2, calcium activated chloride channel
ANO3	anoctamin 3
ANO4	anoctamin 4
ANO5	anoctamin 5
ANP32B	acidic (leucine-rich) nuclear phosphoprotein 32 family, member B
ANTXR1	anthrax toxin receptor 1
ANXA1	annexin A1
ANXA10	annexin A10
ANXA2R	annexin A2 receptor
ANXA4	annexin A4
AOC3	amine oxidase, copper containing 3
AOX1	aldehyde oxidase 1
AP1M1	adaptor-related protein complex 1, mu 1 subunit
AP2A2	adaptor-related protein complex 2, alpha 2 subunit
AP2B1	adaptor-related protein complex 2, beta 1 subunit
AP3B1	adaptor-related protein complex 3, beta 1 subunit
AP3S2	adaptor-related protein complex 3, sigma 2 subunit
AP4E1	adaptor-related protein complex 4, epsilon 1 subunit
AP5M1	adaptor-related protein complex 5, mu 1 subunit
APBA2	amyloid beta (A4) precursor protein-binding, family A, member 2
APBB2	amyloid beta (A4) precursor protein-binding, family B, member 2
APC	adenomatous polyposis coli
APCDD1L	adenomatosis polyposis coli down-regulated 1-like
API5	apoptosis inhibitor 5
APITD1	apoptosis-inducing, TAF9-like domain 1
APOB	apolipoprotein B
APOD	apolipoprotein D
APOH	apolipoprotein H (beta-2-glycoprotein I)
APP	amyloid beta (A4) precursor protein
APPBP2	amyloid beta precursor protein (cytoplasmic tail) binding protein 2
APTX	aprataxin
AQP1	aquaporin 1 (Colton blood group)
AQP12A	aquaporin 12A
AQP7P1	aquaporin 7 pseudogene 1
AQP8	aquaporin 8
AREL1	apoptosis resistant E3 ubiquitin protein ligase 1
ARGLU1	arginine and glutamate rich 1
ARHGAP10	Rho GTPase activating protein 10
ARHGAP11B	Rho GTPase activating protein 11B
ARHGAP15	Rho GTPase activating protein 15
ARHGAP18	Rho GTPase activating protein 18
ARHGAP24	Rho GTPase activating protein 24
ARHGAP26	Rho GTPase activating protein 26
ARHGEF10L	Rho guanine nucleotide exchange factor (GEF) 10-like
ARHGEF11	Rho guanine nucleotide exchange factor (GEF) 11
ARHGEF18	Rho/Rac guanine nucleotide exchange factor (GEF) 18
ARHGEF19	Rho guanine nucleotide exchange factor (GEF) 19
ARHGEF26	Rho guanine nucleotide exchange factor (GEF) 26
ARHGEF28	Rho guanine nucleotide exchange factor (GEF) 28
ARHGEF3	Rho guanine nucleotide exchange factor (GEF) 3
ARID1B	AT rich interactive domain 1B (SWI1-like)
ARID4A	AT rich interactive domain 4A (RBP1-like)
ARID5B	AT rich interactive domain 5B (MRF1-like)
ARIH1	ariadne RBR E3 ubiquitin protein ligase 1
ARL13B	ADP-ribosylation factor-like 13B
ARL15	ADP-ribosylation factor-like 15
ARL6IP1	ADP-ribosylation factor-like 6 interacting protein 1
ARMC10	armadillo repeat containing 10
ARMC2	armadillo repeat containing 2
ARMC3	armadillo repeat containing 3
ARNT2	aryl-hydrocarbon receptor nuclear translocator 2
ARNTL	aryl hydrocarbon receptor nuclear translocator-like
ARNTL2	aryl hydrocarbon receptor nuclear translocator-like 2
ARPC3	actin related protein 2/3 complex, subunit 3, 21kDa
ARSG	arylsulfatase G
ASAH1	N-acylsphingosine amidohydrolase (acid ceramidase) 1
ASB15	ankyrin repeat and SOCS box containing 15
ASB18	ankyrin repeat and SOCS box containing 18
ASB3	ankyrin repeat and SOCS box containing 3
ASB4	ankyrin repeat and SOCS box containing 4
ASIC2	acid sensing (proton gated) ion channel 2
ASL	argininosuccinate lyase
ASNS	asparagine synthetase (glutamine-hydrolyzing)
ASNSD1	asparagine synthetase domain containing 1
ASPH	aspartate beta-hydroxylase
ASS1	argininosuccinate synthase 1
ASTN2	astrotactin 2
ASXL1	additional sex combs like transcriptional regulator 1
ASXL2	additional sex combs like transcriptional regulator 2
ASZ1	ankyrin repeat, SAM and basic leucine zipper domain containing 1
ATAD2B	ATPase family, AAA domain containing 2B
ATCAY	ataxia, cerebellar, Cayman type
ATE1	arginyltransferase 1
ATG101	autophagy related 101
ATG13	autophagy related 13
ATG4C	autophagy related 4C, cysteine peptidase
ATG5	autophagy related 5
ATG7	autophagy related 7
ATL2	atlastin GTPase 2
ATP10A	ATPase, class V, type 10A
ATP10D	ATPase, class V, type 10D
ATP13A4	ATPase type 13A4
ATP1A4	ATPase, Na+/K+ transporting, alpha 4 polypeptide
ATP2B2	ATPase, Ca++ transporting, plasma membrane 2
ATP2C2	ATPase, Ca++ transporting, type 2C, member 2
ATP4A	ATPase, H+/K+ exchanging, alpha polypeptide
ATP5SL	ATP5S-like
ATP6AP1L	ATPase, H+ transporting, lysosomal accessory protein 1-like
ATP6V0E2	ATPase, H+ transporting V0 subunit e2
ATP8A1	ATPase, aminophospholipid transporter (APLT), class I, type 8A, member 1
ATP8A2	ATPase, aminophospholipid transporter, class I, type 8A, member 2
ATR	ATR serine/threonine kinase
ATXN3	ataxin 3
ATXN7L1	ataxin 7-like 1
AUTS2	autism susceptibility candidate 2
AVEN	apoptosis, caspase activation inhibitor
B3GALNT1	beta-1,3-N-acetylgalactosaminyltransferase 1 (globoside blood group)
B3GNTL1	UDP-GlcNAc:betaGal beta-1,3-N-acetylglucosaminyltransferase-like 1
B4GALNT1	beta-1,4-N-acetyl-galactosaminyl transferase 1
B4GALT1	UDP-Gal:betaGlcNAc beta 1,4- galactosyltransferase, polypeptide 1
B4GALT4	UDP-Gal:betaGlcNAc beta 1,4- galactosyltransferase, polypeptide 4
BAAT	bile acid CoA:amino acid N-acyltransferase
BACH2	BTB and CNC homology 1, basic leucine zipper transcription factor 2
BAG2	BCL2-associated athanogene 2
BAP1	BRCA1 associated protein-1 (ubiquitin carboxy-terminal hydrolase)
BARD1	BRCA1 associated RING domain 1
BAZ2B	bromodomain adjacent to zinc finger domain, 2B
BBC3	BCL2 binding component 3
BBS1	Bardet-Biedl syndrome 1
BBS2	Bardet-Biedl syndrome 2
BBS4	Bardet-Biedl syndrome 4
BBX	bobby sox homolog (Drosophila)
BCAS3	breast carcinoma amplified sequence 3
BCL2L1	BCL2-like 1
BCL6	B-cell CLL/lymphoma 6
BDNF	brain-derived neurotrophic factor
BDNF-AS	BDNF antisense RNA
BEST1	bestrophin 1
BEST3	bestrophin 3
BET1	Bet1 golgi vesicular membrane trafficking protein
BEX4	brain expressed, X-linked 4
BHLHE40	basic helix-loop-helix family, member e40
BICC1	BicC family RNA binding protein 1
BICD1	bicaudal D homolog 1 (Drosophila)
BIN1	bridging integrator 1
BIN2	bridging integrator 2
BIRC6	baculoviral IAP repeat containing 6
BLK	BLK proto-oncogene, Src family tyrosine kinase
BMF	Bcl2 modifying factor
BMP5	bone morphogenetic protein 5
BMPER	BMP binding endothelial regulator
BMPR1A	bone morphogenetic protein receptor, type IA
BNIP3L	BCL2/adenovirus E1B 19kDa interacting protein 3-like
BOD1L1	biorientation of chromosomes in cell division 1-like 1
BPIFB4	BPI fold containing family B, member 4
BPTF	bromodomain PHD finger transcription factor
BRD1	bromodomain containing 1
BRD7	bromodomain containing 7
BRE	brain and reproductive organ-expressed (TNFRSF1A modulator)
BRINP1	bone morphogenetic protein/retinoic acid inducible neural-specific 1
BRSK2	BR serine/threonine kinase 2
BTBD11	BTB (POZ) domain containing 11
BTF3	basic transcription factor 3
BTLA	B and T lymphocyte associated
C10ORF107	chromosome 10 open reading frame 107
C10ORF11	chromosome 10 open reading frame 11
C10ORF128	chromosome 10 open reading frame 128
C10ORF2	chromosome 10 open reading frame 2
C10ORF35	chromosome 10 open reading frame 35
C10ORF53	chromosome 10 open reading frame 53
C10ORF76	chromosome 10 open reading frame 76
C10ORF90	chromosome 10 open reading frame 90
C11ORF24	chromosome 11 open reading frame 24
C12ORF49	chromosome 12 open reading frame 49
C12ORF54	chromosome 12 open reading frame 54
C12ORF75	chromosome 12 open reading frame 75
C12ORF76	chromosome 12 open reading frame 76
C14ORF159	chromosome 14 open reading frame 159
C14ORF178	chromosome 14 open reading frame 178
C14ORF37	chromosome 14 open reading frame 37
C14ORF39	chromosome 14 open reading frame 39
C15ORF27	chromosome 15 open reading frame 27
C15ORF41	chromosome 15 open reading frame 41
C15ORF43	chromosome 15 open reading frame 43
C15ORF53	chromosome 15 open reading frame 53
C16ORF52	chromosome 16 open reading frame 52
C16ORF82	chromosome 16 open reading frame 82
C16ORF87	chromosome 16 open reading frame 87
C17ORF96	chromosome 17 open reading frame 96
C17ORF99	chromosome 17 open reading frame 99
C18ORF54	chromosome 18 open reading frame 54
C19ORF12	chromosome 19 open reading frame 12
C19ORF66	chromosome 19 open reading frame 66
C1D	C1D nuclear receptor corepressor
C1GALT1	core 1 synthase, glycoprotein-N-acetylgalactosamine 3-beta-galactosyltransferase 1
C1ORF100	chromosome 1 open reading frame 100
C1ORF106	chromosome 1 open reading frame 106
C1ORF141	chromosome 1 open reading frame 141
C1ORF186	chromosome 1 open reading frame 186
C1ORF198	chromosome 1 open reading frame 198
C1ORF87	chromosome 1 open reading frame 87
C1ORF95	chromosome 1 open reading frame 95
C21ORF33	chromosome 21 open reading frame 33
C22ORF23	chromosome 22 open reading frame 23
C2CD5	C2 calcium-dependent domain containing 5
C2ORF16	chromosome 2 open reading frame 16
C2ORF57	chromosome 2 open reading frame 57
C2ORF83	chromosome 2 open reading frame 83
C3ORF14	chromosome 3 open reading frame 14
C3ORF20	chromosome 3 open reading frame 20
C3ORF22	chromosome 3 open reading frame 22
C3ORF36	chromosome 3 open reading frame 36
C3ORF38	chromosome 3 open reading frame 38
C3ORF67	chromosome 3 open reading frame 67
C4BPA	complement component 4 binding protein, alpha
C5ORF42	chromosome 5 open reading frame 42
C5ORF45	chromosome 5 open reading frame 45
C6	complement component 6
C6ORF203	chromosome 6 open reading frame 203
C6ORF223	chromosome 6 open reading frame 223
C7ORF33	chromosome 7 open reading frame 33
C7ORF60	chromosome 7 open reading frame 60
C8B	complement component 8, beta polypeptide
C8ORF34	chromosome 8 open reading frame 34
C8ORF46	chromosome 8 open reading frame 46
C9ORF131	chromosome 9 open reading frame 131
C9ORF135	chromosome 9 open reading frame 135
C9ORF156	chromosome 9 open reading frame 156
C9ORF170	chromosome 9 open reading frame 170
C9ORF3	chromosome 9 open reading frame 3
C9ORF50	chromosome 9 open reading frame 50
C9ORF84	chromosome 9 open reading frame 84
C9ORF91	chromosome 9 open reading frame 91
CA10	carbonic anhydrase X
CA6	carbonic anhydrase VI
CAB39	calcium binding protein 39
CABLES2	Cdk5 and Abl enzyme substrate 2
CABP1	calcium binding protein 1
CABS1	calcium-binding protein, spermatid-specific 1
CACHD1	cache domain containing 1
CACNA1A	calcium channel, voltage-dependent, P/Q type, alpha 1A subunit
CACNA1C	calcium channel, voltage-dependent, L type, alpha 1C subunit
CACNA1D	calcium channel, voltage-dependent, L type, alpha 1D subunit
CACNA2D1	calcium channel, voltage-dependent, alpha 2/delta subunit 1
CACNA2D2	calcium channel, voltage-dependent, alpha 2/delta subunit 2
CACNA2D3	calcium channel, voltage-dependent, alpha 2/delta subunit 3
CACNB4	calcium channel, voltage-dependent, beta 4 subunit
CADPS	Ca++-dependent secretion activator
CADPS2	Ca++-dependent secretion activator 2
CALCOCO2	calcium binding and coiled-coil domain 2
CALCR	calcitonin receptor
CALD1	caldesmon 1
CALM1	calmodulin 1 (phosphorylase kinase, delta)
CAMK2B	calcium/calmodulin-dependent protein kinase II beta
CAMK4	calcium/calmodulin-dependent protein kinase IV
CAMKK1	calcium/calmodulin-dependent protein kinase kinase 1, alpha
CAMKMT	calmodulin-lysine N-methyltransferase
CAMSAP2	calmodulin regulated spectrin-associated protein family, member 2
CAMTA1	calmodulin binding transcription activator 1
CANT1	calcium activated nucleotidase 1
CAP1	CAP, adenylate cyclase-associated protein 1 (yeast)
CAPN12	calpain 12
CAPN2	calpain 2, (m/II) large subunit
CAPN8	calpain 8
CAPN9	calpain 9
CAPRIN1	cell cycle associated protein 1
CAPZB	capping protein (actin filament) muscle Z-line, beta
CARD6	caspase recruitment domain family, member 6
CASC4	cancer susceptibility candidate 4
CASP6	caspase 6, apoptosis-related cysteine peptidase
CASP8	caspase 8, apoptosis-related cysteine peptidase
CASP8AP2	caspase 8 associated protein 2
CASR	calcium-sensing receptor
CASZ1	castor zinc finger 1
CAV1	caveolin 1, caveolae protein, 22kDa
CAV2	caveolin 2
CBFA2T2	core-binding factor, runt domain, alpha subunit 2; translocated to, 2
CBLB	Cbl proto-oncogene B, E3 ubiquitin protein ligase
CBLN4	cerebellin 4 precursor
CBX4	chromobox homolog 4
CCDC102B	coiled-coil domain containing 102B
CCDC105	coiled-coil domain containing 105
CCDC12	coiled-coil domain containing 12
CCDC132	coiled-coil domain containing 132
CCDC14	coiled-coil domain containing 14
CCDC140	coiled-coil domain containing 140
CCDC148	coiled-coil domain containing 148
CCDC169	coiled-coil domain containing 169
CCDC172	coiled-coil domain containing 172
CCDC178	coiled-coil domain containing 178
CCDC185	coiled-coil domain containing 185
CCDC53	coiled-coil domain containing 53
CCDC57	coiled-coil domain containing 57
CCDC60	coiled-coil domain containing 60
CCDC63	coiled-coil domain containing 63
CCDC64	coiled-coil domain containing 64
CCDC68	coiled-coil domain containing 68
CCDC69	coiled-coil domain containing 69
CCDC7	coiled-coil domain containing 7
CCDC73	coiled-coil domain containing 73
CCDC85A	coiled-coil domain containing 85A
CCDC88C	coiled-coil domain containing 88C
CCDC91	coiled-coil domain containing 91
CCL19	chemokine (C-C motif) ligand 19
CCL28	chemokine (C-C motif) ligand 28
CCL8	chemokine (C-C motif) ligand 8
CCM2	cerebral cavernous malformation 2
CCM2L	cerebral cavernous malformation 2-like
CCNA1	cyclin A1
CCNL1	cyclin L1
CCP110	centriolar coiled coil protein 110kDa
CCR1	chemokine (C-C motif) receptor 1
CCR3	chemokine (C-C motif) receptor 3
CCR8	chemokine (C-C motif) receptor 8
CCSAP	centriole, cilia and spindle-associated protein
CCSER2	coiled-coil serine-rich protein 2
CCT5	chaperonin containing TCP1, subunit 5 (epsilon)
CCT6B	chaperonin containing TCP1, subunit 6B (zeta 2)
CCT6P1	chaperonin containing TCP1, subunit 6 (zeta) pseudogene 1
CD109	CD109 molecule
CD180	CD180 molecule
CD2	CD2 molecule
CD200	CD200 molecule
CD200R1L	CD200 receptor 1-like
CD274	CD274 molecule
CD33	CD33 molecule
CD36	CD36 molecule (thrombospondin receptor)
CD38	CD38 molecule
CD7	CD7 molecule
CDC14A	cell division cycle 14A
CDC27	cell division cycle 27
CDC42BPA	CDC42 binding protein kinase alpha (DMPK-like)
CDC42EP5	CDC42 effector protein (Rho GTPase binding) 5
CDC5L	cell division cycle 5-like
CDCA7	cell division cycle associated 7
CDH10	cadherin 10, type 2 (T2-cadherin)
CDH12	cadherin 12, type 2 (N-cadherin 2)
CDH13	cadherin 13
CDH18	cadherin 18, type 2
CDH22	cadherin 22, type 2
CDH26	cadherin 26
CDH3	cadherin 3, type 1, P-cadherin (placental)
CDH4	cadherin 4, type 1, R-cadherin (retinal)
CDH6	cadherin 6, type 2, K-cadherin (fetal kidney)
CDH8	cadherin 8, type 2
CDHR2	cadherin-related family member 2
CDK13	cyclin-dependent kinase 13
CDK14	cyclin-dependent kinase 14
CDK18	cyclin-dependent kinase 18
CDK19	cyclin-dependent kinase 19
CDK20	cyclin-dependent kinase 20
CDK5	cyclin-dependent kinase 5
CDK5R2	cyclin-dependent kinase 5, regulatory subunit 2 (p39)
CDK5RAP2	CDK5 regulatory subunit associated protein 2
CDK6	cyclin-dependent kinase 6
CDK7	cyclin-dependent kinase 7
CDKN2AIPNL	CDKN2A interacting protein N-terminal like
CDKN2C	cyclin-dependent kinase inhibitor 2C (p18, inhibits CDK4)
CEACAM1	carcinoembryonic antigen-related cell adhesion molecule 1 (biliary glycoprotein)
CEACAM18	carcinoembryonic antigen-related cell adhesion molecule 18
CEACAM21	carcinoembryonic antigen-related cell adhesion molecule 21
CEBPZ	CCAAT/enhancer binding protein (C/EBP), zeta
CELSR1	cadherin, EGF LAG seven-pass G-type receptor 1
CELSR3	cadherin, EGF LAG seven-pass G-type receptor 3
CEMIP	cell migration inducing protein, hyaluronan binding
CENPF	centromere protein F, 350/400kDa
CENPH	centromere protein H
CENPJ	centromere protein J
CENPK	centromere protein K
CENPT	centromere protein T
CENPW	centromere protein W
CEP112	centrosomal protein 112kDa
CEP152	centrosomal protein 152kDa
CEP350	centrosomal protein 350kDa
CEP83	centrosomal protein 83kDa
CEP89	centrosomal protein 89kDa
CERS4	ceramide synthase 4
CERS6	ceramide synthase 6
CES5A	carboxylesterase 5A
CETN3	centrin, EF-hand protein, 3
CETP	cholesteryl ester transfer protein, plasma
CFAP44	cilia and flagella associated protein 44
CFAP58	cilia and flagella associated protein 58
CFAP61	cilia and flagella associated protein 61
CFDP1	craniofacial development protein 1
CFTR	cystic fibrosis transmembrane conductance regulator (ATP-binding cassette sub-family C, member 7)
CHAF1A	chromatin assembly factor 1, subunit A (p150)
CHCHD3	coiled-coil-helix-coiled-coil-helix domain containing 3
CHCHD6	coiled-coil-helix-coiled-coil-helix domain containing 6
CHD2	chromodomain helicase DNA binding protein 2
CHD4	chromodomain helicase DNA binding protein 4
CHD6	chromodomain helicase DNA binding protein 6
CHD9	chromodomain helicase DNA binding protein 9
CHIC2	cysteine-rich hydrophobic domain 2
CHL1	cell adhesion molecule L1-like
CHN2	chimerin 2
CHODL	chondrolectin
CHRM2	cholinergic receptor, muscarinic 2
CHRM3	cholinergic receptor, muscarinic 3
CHST11	carbohydrate (chondroitin 4) sulfotransferase 11
CHST3	carbohydrate (chondroitin 6) sulfotransferase 3
CHST6	carbohydrate (N-acetylglucosamine 6-O) sulfotransferase 6
CIB3	calcium and integrin binding family member 3
CIITA	class II, major histocompatibility complex, transactivator
CIPC	CLOCK-interacting pacemaker
CKAP2L	cytoskeleton associated protein 2-like
CKMT1B	creatine kinase, mitochondrial 1B
CKMT2	creatine kinase, mitochondrial 2 (sarcomeric)
CLDN1	claudin 1
CLDN18	claudin 18
CLDND1	claudin domain containing 1
CLEC16A	C-type lectin domain family 16, member A
CLEC18C	C-type lectin domain family 18, member C
CLEC1B	C-type lectin domain family 1, member B
CLHC1	clathrin heavy chain linker domain containing 1
CLIC5	chloride intracellular channel 5
CLMN	calmin (calponin-like, transmembrane)
CLNK	cytokine-dependent hematopoietic cell linker
CLNS1A	chloride channel, nucleotide-sensitive, 1A
CLOCK	clock circadian regulator
CLSTN1	calsyntenin 1
CLTC	clathrin, heavy chain (Hc)
CLU	clusterin
CLVS2	clavesin 2
CLYBL	citrate lyase beta like
CMC1	C-x(9)-C motif containing 1
CMIP	c-Maf inducing protein
CMSS1	cms1 ribosomal small subunit homolog (yeast)
CMTM1	CKLF-like MARVEL transmembrane domain containing 1
CNBP	CCHC-type zinc finger, nucleic acid binding protein
CNGB3	cyclic nucleotide gated channel beta 3
CNKSR2	connector enhancer of kinase suppressor of Ras 2
CNOT4	CCR4-NOT transcription complex, subunit 4
CNTF	ciliary neurotrophic factor
CNTLN	centlein, centrosomal protein
CNTN1	contactin 1
CNTN3	contactin 3 (plasmacytoma associated)
CNTN4	contactin 4
CNTN5	contactin 5
CNTN6	contactin 6
CNTNAP2	contactin associated protein-like 2
CNTNAP4	contactin associated protein-like 4
CNTNAP5	contactin associated protein-like 5
COA1	cytochrome c oxidase assembly factor 1 homolog (S. cerevisiae)
COBL	cordon-bleu WH2 repeat protein
COG3	component of oligomeric golgi complex 3
COG5	component of oligomeric golgi complex 5
COG6	component of oligomeric golgi complex 6
COL11A1	collagen, type XI, alpha 1
COL13A1	collagen, type XIII, alpha 1
COL14A1	collagen, type XIV, alpha 1
COL21A1	collagen, type XXI, alpha 1
COL23A1	collagen, type XXIII, alpha 1
COL26A1	collagen, type XXVI, alpha 1
COL27A1	collagen, type XXVII, alpha 1
COL4A3BP	collagen, type IV, alpha 3 (Goodpasture antigen) binding protein
COL6A1	collagen, type VI, alpha 1
COL6A5	collagen, type VI, alpha 5
COLQ	collagen-like tail subunit (single strand of homotrimer) of asymmetric acetylcholinesterase
COMMD1	copper metabolism (Murr1) domain containing 1
COMMD10	COMM domain containing 10
COPB1	coatomer protein complex, subunit beta 1
COPG2	coatomer protein complex, subunit gamma 2
COPS2	COP9 signalosome subunit 2
COPZ2	coatomer protein complex, subunit zeta 2
CORIN	corin, serine peptidase
CORO2B	coronin, actin binding protein, 2B
COX18	COX18 cytochrome c oxidase assembly factor
CPA1	carboxypeptidase A1 (pancreatic)
CPA6	carboxypeptidase A6
CPB2	carboxypeptidase B2 (plasma)
CPEB1	cytoplasmic polyadenylation element binding protein 1
CPEB2	cytoplasmic polyadenylation element binding protein 2
CPEB3	cytoplasmic polyadenylation element binding protein 3
CPED1	cadherin-like and PC-esterase domain containing 1
CPLX2	complexin 2
CPN2	carboxypeptidase N, polypeptide 2
CPNE1	copine I
CPNE4	copine IV
CPNE8	copine VIII
CPPED1	calcineurin-like phosphoesterase domain containing 1
CPQ	carboxypeptidase Q
CPS1	carbamoyl-phosphate synthase 1, mitochondrial
CPSF6	cleavage and polyadenylation specific factor 6, 68kDa
CPT1A	carnitine palmitoyltransferase 1A (liver)
CR2	complement component (3d/Epstein Barr virus) receptor 2
CREB1	cAMP responsive element binding protein 1
CREB3L2	cAMP responsive element binding protein 3-like 2
CREB3L3	cAMP responsive element binding protein 3-like 3
CREB5	cAMP responsive element binding protein 5
CREBL2	cAMP responsive element binding protein-like 2
CRH	corticotropin releasing hormone
CRHBP	corticotropin releasing hormone binding protein
CRISP2	cysteine-rich secretory protein 2
CRISPLD2	cysteine-rich secretory protein LCCL domain containing 2
CROCCP3	ciliary rootlet coiled-coil, rootletin pseudogene 3
CRTC3	CREB regulated transcription coactivator 3
CRYBG3	beta-gamma crystallin domain containing 3
CRYGS	crystallin, gamma S
CRYM	crystallin, mu
CSAD	cysteine sulfinic acid decarboxylase
CSGALNACT1	chondroitin sulfate N-acetylgalactosaminyltransferase 1
CSMD1	CUB and Sushi multiple domains 1
CSMD2	CUB and Sushi multiple domains 2
CSMD3	CUB and Sushi multiple domains 3
CSNK2A1	casein kinase 2, alpha 1 polypeptide
CSNK2A2	casein kinase 2, alpha prime polypeptide
CT47A6	cancer/testis antigen family 47, member A6
CTAGE1	cutaneous T-cell lymphoma-associated antigen 1
CTAGE5	CTAGE family, member 5
CTCFL	CCCTC-binding factor (zinc finger protein)-like
CTDSPL	CTD (carboxy-terminal domain, RNA polymerase II, polypeptide A) small phosphatase-like
CTDSPL2	CTD (carboxy-terminal domain, RNA polymerase II, polypeptide A) small phosphatase like 2
CTNNA1	catenin (cadherin-associated protein), alpha 1, 102kDa
CTNNA2	catenin (cadherin-associated protein), alpha 2
CTNNA3	catenin (cadherin-associated protein), alpha 3
CTNNAL1	catenin (cadherin-associated protein), alpha-like 1
CTNNBIP1	catenin, beta interacting protein 1
CTNNBL1	catenin, beta like 1
CTNND2	catenin (cadherin-associated protein), delta 2
CTPS1	CTP synthase 1
CTR9	CTR9, Paf1/RNA polymerase II complex component
CTSO	cathepsin O
CTSS	cathepsin S
CTSZ	cathepsin Z
CTTNBP2	cortactin binding protein 2
CTXN3	cortexin 3
CUBN	cubilin (intrinsic factor-cobalamin receptor)
CUL2	cullin 2
CUX1	cut-like homeobox 1
CUX2	cut-like homeobox 2
CWH43	cell wall biogenesis 43 C-terminal homolog (S. cerevisiae)
CX3CL1	chemokine (C-X3-C motif) ligand 1
CXCL12	chemokine (C-X-C motif) ligand 12
CXCL2	chemokine (C-X-C motif) ligand 2
CYB5B	cytochrome b5 type B (outer mitochondrial membrane)
CYBRD1	cytochrome b reductase 1
CYLD	cylindromatosis (turban tumor syndrome)
CYP2A6	cytochrome P450, family 2, subfamily A, polypeptide 6
CYP2B6	cytochrome P450, family 2, subfamily B, polypeptide 6
CYP2B7P	cytochrome P450, family 2, subfamily B, polypeptide 7, pseudogene
CYP2C19	cytochrome P450, family 2, subfamily C, polypeptide 19
CYP2J2	cytochrome P450, family 2, subfamily J, polypeptide 2
CYP39A1	cytochrome P450, family 39, subfamily A, polypeptide 1
CYP4Z2P	cytochrome P450, family 4, subfamily Z, polypeptide 2, pseudogene
CYP8B1	cytochrome P450, family 8, subfamily B, polypeptide 1
CYTL1	cytokine-like 1
CYYR1	cysteine/tyrosine-rich 1
DAAM1	dishevelled associated activator of morphogenesis 1
DAB1	Dab, reelin signal transducer, homolog 1 (Drosophila)
DAG1	dystroglycan 1 (dystrophin-associated glycoprotein 1)
DAGLA	diacylglycerol lipase, alpha
DAP	death-associated protein
DAPK1	death-associated protein kinase 1
DAPK2	death-associated protein kinase 2
DAZAP1	DAZ associated protein 1
DAZL	deleted in azoospermia-like
DCAF16	DDB1 and CUL4 associated factor 16
DCAF17	DDB1 and CUL4 associated factor 17
DCAF4L2	DDB1 and CUL4 associated factor 4-like 2
DCAF5	DDB1 and CUL4 associated factor 5
DCAF7	DDB1 and CUL4 associated factor 7
DCC	DCC netrin 1 receptor
DCDC1	doublecortin domain containing 1
DCHS2	dachsous cadherin-related 2
DCLK1	doublecortin-like kinase 1
DCP1B	decapping mRNA 1B
DCTN4	dynactin 4 (p62)
DCUN1D4	DCN1, defective in cullin neddylation 1, domain containing 4
DDAH1	dimethylarginine dimethylaminohydrolase 1
DDB2	damage-specific DNA binding protein 2, 48kDa
DDC	dopa decarboxylase (aromatic L-amino acid decarboxylase)
DDIT4	DNA-damage-inducible transcript 4
DDR2	discoidin domain receptor tyrosine kinase 2
DDX26B	DEAD/H (Asp-Glu-Ala-Asp/His) box polypeptide 26B
DDX31	DEAD (Asp-Glu-Ala-Asp) box polypeptide 31
DDX52	DEAD (Asp-Glu-Ala-Asp) box polypeptide 52
DDX59	DEAD (Asp-Glu-Ala-Asp) box polypeptide 59
DDX60L	DEAD (Asp-Glu-Ala-Asp) box polypeptide 60-like
DEFB115	defensin, beta 115
DENND1A	DENN/MADD domain containing 1A
DENND1B	DENN/MADD domain containing 1B
DENND2A	DENN/MADD domain containing 2A
DENND2C	DENN/MADD domain containing 2C
DENR	density-regulated protein
DERA	deoxyribose-phosphate aldolase (putative)
DERL2	derlin 2
DFNA5	deafness, autosomal dominant 5
DFNB31	deafness, autosomal recessive 31
DGCR6	DiGeorge syndrome critical region gene 6
DGKB	diacylglycerol kinase, beta 90kDa
DGKD	diacylglycerol kinase, delta 130kDa
DGKG	diacylglycerol kinase, gamma 90kDa
DGKI	diacylglycerol kinase, iota
DHRS2	dehydrogenase/reductase (SDR family) member 2
DHRS7	dehydrogenase/reductase (SDR family) member 7
DHX34	DEAH (Asp-Glu-Ala-His) box polypeptide 34
DHX35	DEAH (Asp-Glu-Ala-His) box polypeptide 35
DIAPH1	diaphanous-related formin 1
DIAPH2	diaphanous-related formin 2
DIAPH3	diaphanous-related formin 3
DIP2C	DIP2 disco-interacting protein 2 homolog C (Drosophila)
DIRC3	disrupted in renal carcinoma 3
DIS3L	DIS3 like exosome 3'-5' exoribonuclease
DIS3L2	DIS3 like 3'-5' exoribonuclease 2
DISC1	disrupted in schizophrenia 1
DKFZP586I1420	uncharacterized protein DKFZp586I1420
DKFZP779M0652	uncharacterized DKFZp779M0652
DKK3	dickkopf WNT signaling pathway inhibitor 3
DLC1	DLC1 Rho GTPase activating protein
DLG2	discs, large homolog 2 (Drosophila)
DLG5	discs, large homolog 5 (Drosophila)
DLGAP1	discs, large (Drosophila) homolog-associated protein 1
DLGAP4	discs, large (Drosophila) homolog-associated protein 4
DLK1	delta-like 1 homolog (Drosophila)
DLX3	distal-less homeobox 3
DMBX1	diencephalon/mesencephalon homeobox 1
DMD	dystrophin
DMGDH	dimethylglycine dehydrogenase
DMTF1	cyclin D binding myb-like transcription factor 1
DMXL2	Dmx-like 2
DNAH11	dynein, axonemal, heavy chain 11
DNAH12	dynein, axonemal, heavy chain 12
DNAH14	dynein, axonemal, heavy chain 14
DNAH2	dynein, axonemal, heavy chain 2
DNAH5	dynein, axonemal, heavy chain 5
DNAH7	dynein, axonemal, heavy chain 7
DNAI1	dynein, axonemal, intermediate chain 1
DNAJC16	DnaJ (Hsp40) homolog, subfamily C, member 16
DNAJC7	DnaJ (Hsp40) homolog, subfamily C, member 7
DNASE1L3	deoxyribonuclease I-like 3
DNER	delta/notch-like EGF repeat containing
DNM1P35	dynamin 1 pseudogene 35
DNM1P46	dynamin 1 pseudogene 46
DOCK2	dedicator of cytokinesis 2
DOCK3	dedicator of cytokinesis 3
DOCK4	dedicator of cytokinesis 4
DOCK5	dedicator of cytokinesis 5
DOCK7	dedicator of cytokinesis 7
DOCK8	dedicator of cytokinesis 8
DOCK9	dedicator of cytokinesis 9
DOK5	docking protein 5
DOPEY2	dopey family member 2
DPF3	D4, zinc and double PHD fingers, family 3
DPH3	diphthamide biosynthesis 3
DPH6	diphthamine biosynthesis 6
DPP10	dipeptidyl-peptidase 10 (non-functional)
DPP6	dipeptidyl-peptidase 6
DPP9	dipeptidyl-peptidase 9
DPPA2	developmental pluripotency associated 2
DPPA3	developmental pluripotency associated 3
DPRX	divergent-paired related homeobox
DPY19L2P1	DPY19L2 pseudogene 1
DPY19L2P4	DPY19L2 pseudogene 4
DPY19L3	dpy-19-like 3 (C. elegans)
DPYS	dihydropyrimidinase
DPYSL5	dihydropyrimidinase-like 5
DRAM2	DNA-damage regulated autophagy modulator 2
DRG2	developmentally regulated GTP binding protein 2
DSC1	desmocollin 1
DSCR3	Down syndrome critical region 3
DSN1	DSN1, MIS12 kinetochore complex component
DST	dystonin
DTNB	dystrobrevin, beta
DTNBP1	dystrobrevin binding protein 1
DTWD2	DTW domain containing 2
DTX1	deltex 1, E3 ubiquitin ligase
DUPD1	dual specificity phosphatase and pro isomerase domain containing 1
DUSP10	dual specificity phosphatase 10
DUSP14	dual specificity phosphatase 14
DUSP16	dual specificity phosphatase 16
DUSP19	dual specificity phosphatase 19
DYM	dymeclin
DYNAP	dynactin associated protein
DYNC1H1	dynein, cytoplasmic 1, heavy chain 1
DYNC1I1	dynein, cytoplasmic 1, intermediate chain 1
DYRK2	dual-specificity tyrosine-(Y)-phosphorylation regulated kinase 2
DYSF	dysferlin
DZIP1	DAZ interacting zinc finger protein 1
DZIP3	DAZ interacting zinc finger protein 3
E2F3	E2F transcription factor 3
EBF1	early B-cell factor 1
ECE1	endothelin converting enzyme 1
ECT2	epithelial cell transforming 2
EDIL3	EGF-like repeats and discoidin I-like domains 3
EDN3	endothelin 3
EED	embryonic ectoderm development
EEF1DP3	eukaryotic translation elongation factor 1 delta pseudogene 3
EEF1E1	eukaryotic translation elongation factor 1 epsilon 1
EEF1G	eukaryotic translation elongation factor 1 gamma
EEFSEC	eukaryotic elongation factor, selenocysteine-tRNA-specific
EFCAB1	EF-hand calcium binding domain 1
EFCAB11	EF-hand calcium binding domain 11
EFCAB12	EF-hand calcium binding domain 12
EFCAB13	EF-hand calcium binding domain 13
EFCAB14	EF-hand calcium binding domain 14
EFCAB3	EF-hand calcium binding domain 3
EFCC1	EF-hand and coiled-coil domain containing 1
EFEMP1	EGF containing fibulin-like extracellular matrix protein 1
EFHD2	EF-hand domain family, member D2
EFNA5	ephrin-A5
EFR3A	EFR3 homolog A (S. cerevisiae)
EGFL7	EGF-like-domain, multiple 7
EHBP1	EH domain binding protein 1
EHHADH	enoyl-CoA, hydratase/3-hydroxyacyl CoA dehydrogenase
EHMT1	euchromatic histone-lysine N-methyltransferase 1
EIF1	eukaryotic translation initiation factor 1
EIF2AK1	eukaryotic translation initiation factor 2-alpha kinase 1
EIF2B3	eukaryotic translation initiation factor 2B, subunit 3 gamma, 58kDa
EIF4G3	eukaryotic translation initiation factor 4 gamma, 3
EIF5A2	eukaryotic translation initiation factor 5A2
EIF5B	eukaryotic translation initiation factor 5B
ELAVL4	ELAV like neuron-specific RNA binding protein 4
ELF1	E74-like factor 1 (ets domain transcription factor)
ELL2	elongation factor, RNA polymerase II, 2
ELMO1	engulfment and cell motility 1
ELMSAN1	ELM2 and Myb/SANT-like domain containing 1
ELOVL5	ELOVL fatty acid elongase 5
EMILIN2	elastin microfibril interfacer 2
EML1	echinoderm microtubule associated protein like 1
EML2	echinoderm microtubule associated protein like 2
EML6	echinoderm microtubule associated protein like 6
EMP1	epithelial membrane protein 1
EMP2	epithelial membrane protein 2
EN2	engrailed homeobox 2
ENOX1	ecto-NOX disulfide-thiol exchanger 1
ENPP1	ectonucleotide pyrophosphatase/phosphodiesterase 1
ENPP3	ectonucleotide pyrophosphatase/phosphodiesterase 3
ENTHD2	ENTH domain containing 2
ENTPD1	ectonucleoside triphosphate diphosphohydrolase 1
ENTPD7	ectonucleoside triphosphate diphosphohydrolase 7
EPB41	erythrocyte membrane protein band 4.1
EPB41L2	erythrocyte membrane protein band 4.1-like 2
EPB41L3	erythrocyte membrane protein band 4.1-like 3
EPB41L4A	erythrocyte membrane protein band 4.1 like 4A
EPB41L4B	erythrocyte membrane protein band 4.1 like 4B
EPC2	enhancer of polycomb homolog 2 (Drosophila)
EPHA1	EPH receptor A1
EPHA5	EPH receptor A5
EPHA6	EPH receptor A6
EPHB2	EPH receptor B2
EPM2A	epilepsy, progressive myoclonus type 2A, Lafora disease (laforin)
EPN2	epsin 2
EPS15	epidermal growth factor receptor pathway substrate 15
EPS8	epidermal growth factor receptor pathway substrate 8
ERAP2	endoplasmic reticulum aminopeptidase 2
ERBB4	erb-b2 receptor tyrosine kinase 4
ERC1	ELKS/RAB6-interacting/CAST family member 1
ERC2	ELKS/RAB6-interacting/CAST family member 2
ERCC4	excision repair cross-complementation group 4
ERCC5	excision repair cross-complementation group 5
ERCC6	excision repair cross-complementation group 6
ERCC8	excision repair cross-complementation group 8
ERGIC1	endoplasmic reticulum-golgi intermediate compartment (ERGIC) 1
ERI1	exoribonuclease 1
ERICH4	glutamate-rich 4
ERO1LB	ERO1-like beta (S. cerevisiae)
ESR2	estrogen receptor 2 (ER beta)
ESRRG	estrogen-related receptor gamma
ESYT2	extended synaptotagmin-like protein 2
ESYT3	extended synaptotagmin-like protein 3
ETFB	electron-transfer-flavoprotein, beta polypeptide
ETFDH	electron-transferring-flavoprotein dehydrogenase
ETV1	ets variant 1
ETV5	ets variant 5
ETV6	ets variant 6
EVA1A	eva-1 homolog A (C. elegans)
EVI5	ecotropic viral integration site 5
EVI5L	ecotropic viral integration site 5-like
EVX2	even-skipped homeobox 2
EXD3	exonuclease 3'-5' domain containing 3
EXO1	exonuclease 1
EXOC4	exocyst complex component 4
EXOC6	exocyst complex component 6
EXOC6B	exocyst complex component 6B
EXOC7	exocyst complex component 7
EXT1	exostosin glycosyltransferase 1
EYA4	EYA transcriptional coactivator and phosphatase 4
EYS	eyes shut homolog (Drosophila)
EZH2	enhancer of zeste 2 polycomb repressive complex 2 subunit
F13A1	coagulation factor XIII, A1 polypeptide
FA2H	fatty acid 2-hydroxylase
FAM102B	family with sequence similarity 102, member B
FAM104B	family with sequence similarity 104, member B
FAM114A1	family with sequence similarity 114, member A1
FAM117A	family with sequence similarity 117, member A
FAM120B	family with sequence similarity 120B
FAM126A	family with sequence similarity 126, member A
FAM126B	family with sequence similarity 126, member B
FAM134B	family with sequence similarity 134, member B
FAM135B	family with sequence similarity 135, member B
FAM13A	family with sequence similarity 13, member A
FAM13C	family with sequence similarity 13, member C
FAM155A	family with sequence similarity 155, member A
FAM168A	family with sequence similarity 168, member A
FAM183A	family with sequence similarity 183, member A
FAM188B	family with sequence similarity 188, member B
FAM189A1	family with sequence similarity 189, member A1
FAM196A	family with sequence similarity 196, member A
FAM198B	family with sequence similarity 198, member B
FAM19A4	family with sequence similarity 19 (chemokine (C-C motif)-like), member A4
FAM205A	family with sequence similarity 205, member A
FAM205BP	transmembrane protein C9orf144B pseudogene
FAM214A	family with sequence similarity 214, member A
FAM214B	family with sequence similarity 214, member B
FAM25A	family with sequence similarity 25, member A
FAM27B	family with sequence similarity 27, member B
FAM27C	family with sequence similarity 27, member C
FAM41C	family with sequence similarity 41, member C
FAM43B	family with sequence similarity 43, member B
FAM65C	family with sequence similarity 65, member C
FAM71A	family with sequence similarity 71, member A
FAM71F1	family with sequence similarity 71, member F1
FAM84B	family with sequence similarity 84, member B
FAM89A	family with sequence similarity 89, member A
FAM92A1P2	family with sequence similarity 92, member A3
FAM9C	family with sequence similarity 9, member C
FAR1	fatty acyl CoA reductase 1
FAR2	fatty acyl CoA reductase 2
FAT3	FAT atypical cadherin 3
FBLN2	fibulin 2
FBN1	fibrillin 1
FBXL13	F-box and leucine-rich repeat protein 13
FBXL14	F-box and leucine-rich repeat protein 14
FBXL2	F-box and leucine-rich repeat protein 2
FBXL20	F-box and leucine-rich repeat protein 20
FBXL4	F-box and leucine-rich repeat protein 4
FBXL7	F-box and leucine-rich repeat protein 7
FBXO28	F-box protein 28
FBXO31	F-box protein 31
FBXO41	F-box protein 41
FBXO45	F-box protein 45
FBXO47	F-box protein 47
FBXW11	F-box and WD repeat domain containing 11
FBXW7	F-box and WD repeat domain containing 7, E3 ubiquitin protein ligase
FBXW8	F-box and WD repeat domain containing 8
FER1L4	fer-1-like family member 4, pseudogene (functional)
FEZ2	fasciculation and elongation protein zeta 2 (zygin II)
FFAR2	free fatty acid receptor 2
FGD4	FYVE, RhoGEF and PH domain containing 4
FGF10	fibroblast growth factor 10
FGF12	fibroblast growth factor 12
FGF13	fibroblast growth factor 13
FGF14	fibroblast growth factor 14
FGF19	fibroblast growth factor 19
FGG	fibrinogen gamma chain
FGGY	FGGY carbohydrate kinase domain containing
FHDC1	FH2 domain containing 1
FHIT	fragile histidine triad
FHL5	four and a half LIM domains 5
FHOD3	formin homology 2 domain containing 3
FICD	FIC domain containing
FJX1	four jointed box 1 (Drosophila)
FKTN	fukutin
FLAD1	flavin adenine dinucleotide synthetase 1
FLJ36000	uncharacterized FLJ36000
FLJ36777	uncharacterized LOC730971
FLJ41941	uncharacterized LOC100192420
FLJ45079	FLJ45079 protein
FLRT2	fibronectin leucine rich transmembrane protein 2
FLVCR1	feline leukemia virus subgroup C cellular receptor 1
FN1	fibronectin 1
FN3KRP	fructosamine 3 kinase related protein
FNBP1	formin binding protein 1
FNBP4	formin binding protein 4
FNDC1	fibronectin type III domain containing 1
FNDC3B	fibronectin type III domain containing 3B
FNTA	farnesyltransferase, CAAX box, alpha
FOLH1	folate hydrolase (prostate-specific membrane antigen) 1
FOSB	FBJ murine osteosarcoma viral oncogene homolog B
FOXD3	forkhead box D3
FOXN3	forkhead box N3
FOXP1	forkhead box P1
FREM1	FRAS1 related extracellular matrix 1
FRG1	FSHD region gene 1
FRG1B	FSHD region gene 1 family, member B
FRG2C	FSHD region gene 2 family, member C
FRMD3	FERM domain containing 3
FRMD4A	FERM domain containing 4A
FRMPD2	FERM and PDZ domain containing 2
FRS2	fibroblast growth factor receptor substrate 2
FRYL	FRY-like
FSD1L	fibronectin type III and SPRY domain containing 1-like
FSHR	follicle stimulating hormone receptor
FSIP1	fibrous sheath interacting protein 1
FSTL4	follistatin-like 4
FSTL5	follistatin-like 5
FTO	fat mass and obesity associated
FUBP3	far upstream element (FUSE) binding protein 3
FUCA1	fucosidase, alpha-L- 1, tissue
FUT8	fucosyltransferase 8 (alpha (1,6) fucosyltransferase)
FXR1	fragile X mental retardation, autosomal homolog 1
FYN	FYN proto-oncogene, Src family tyrosine kinase
FZD6	frizzled class receptor 6
GABBR2	gamma-aminobutyric acid (GABA) B receptor, 2
GABPA	GA binding protein transcription factor, alpha subunit 60kDa
GABRA2	gamma-aminobutyric acid (GABA) A receptor, alpha 2
GABRA4	gamma-aminobutyric acid (GABA) A receptor, alpha 4
GABRA5	gamma-aminobutyric acid (GABA) A receptor, alpha 5
GABRA6	gamma-aminobutyric acid (GABA) A receptor, alpha 6
GABRB1	gamma-aminobutyric acid (GABA) A receptor, beta 1
GABRB3	gamma-aminobutyric acid (GABA) A receptor, beta 3
GABRG2	gamma-aminobutyric acid (GABA) A receptor, gamma 2
GAD1	glutamate decarboxylase 1 (brain, 67kDa)
GADD45B	growth arrest and DNA-damage-inducible, beta
GADL1	glutamate decarboxylase-like 1
GALNT1	polypeptide N-acetylgalactosaminyltransferase 1
GALNT10	polypeptide N-acetylgalactosaminyltransferase 10
GALNT13	polypeptide N-acetylgalactosaminyltransferase 13
GALNT15	polypeptide N-acetylgalactosaminyltransferase 15
GALNT16	polypeptide N-acetylgalactosaminyltransferase 16
GALNT2	polypeptide N-acetylgalactosaminyltransferase 2
GALNTL5	polypeptide N-acetylgalactosaminyltransferase-like 5
GALNTL6	polypeptide N-acetylgalactosaminyltransferase-like 6
GAN	gigaxonin
GART	phosphoribosylglycinamide formyltransferase, phosphoribosylglycinamide synthetase, phosphoribosylaminoimidazole synthetase
GATAD2A	GATA zinc finger domain containing 2A
GATS	GATS, stromal antigen 3 opposite strand
GBE1	glucan (1,4-alpha-), branching enzyme 1
GBP2	guanylate binding protein 2, interferon-inducible
GC	group-specific component (vitamin D binding protein)
GCH1	GTP cyclohydrolase 1
GCKR	glucokinase (hexokinase 4) regulator
GCLC	glutamate-cysteine ligase, catalytic subunit
GCNT4	glucosaminyl (N-acetyl) transferase 4, core 2
GFM2	G elongation factor, mitochondrial 2
GFPT2	glutamine-fructose-6-phosphate transaminase 2
GGNBP2	gametogenetin binding protein 2
GGT3P	gamma-glutamyltransferase 3 pseudogene
GHR	growth hormone receptor
GIMAP6	GTPase, IMAP family member 6
GIP	gastric inhibitory polypeptide
GIT2	G protein-coupled receptor kinase interacting ArfGAP 2
GJA1	gap junction protein, alpha 1, 43kDa
GJA10	gap junction protein, alpha 10, 62kDa
GJA5	gap junction protein, alpha 5, 40kDa
GJC2	gap junction protein, gamma 2, 47kDa
GKN2	gastrokine 2
GLCCI1	glucocorticoid induced 1
GLDC	glycine dehydrogenase (decarboxylating)
GLDN	gliomedin
GLI3	GLI family zinc finger 3
GLIS1	GLIS family zinc finger 1
GLIS3	GLIS family zinc finger 3
GLRA2	glycine receptor, alpha 2
GLS	glutaminase
GLYCTK	glycerate kinase
GMDS	GDP-mannose 4,6-dehydratase
GML	glycosylphosphatidylinositol anchored molecule like
GMPS	guanine monphosphate synthase
GNA14	guanine nucleotide binding protein (G protein), alpha 14
GNAO1	guanine nucleotide binding protein (G protein), alpha activating activity polypeptide O
GNAQ	guanine nucleotide binding protein (G protein), q polypeptide
GNB4	guanine nucleotide binding protein (G protein), beta polypeptide 4
GNE	glucosamine (UDP-N-acetyl)-2-epimerase/N-acetylmannosamine kinase
GNG12	guanine nucleotide binding protein (G protein), gamma 12
GNG7	guanine nucleotide binding protein (G protein), gamma 7
GNL3L	guanine nucleotide binding protein-like 3 (nucleolar)-like
GNPDA1	glucosamine-6-phosphate deaminase 1
GNPTAB	N-acetylglucosamine-1-phosphate transferase, alpha and beta subunits
GOLGA4	golgin A4
GOLIM4	golgi integral membrane protein 4
GOSR2	golgi SNAP receptor complex member 2
GPALPP1	GPALPP motifs containing 1
GPATCH2	G patch domain containing 2
GPATCH2L	G patch domain containing 2-like
GPATCH3	G patch domain containing 3
GPATCH8	G patch domain containing 8
GPBP1	GC-rich promoter binding protein 1
GPC5	glypican 5
GPC6	glypican 6
GPD2	glycerol-3-phosphate dehydrogenase 2 (mitochondrial)
GPHN	gephyrin
GPI	glucose-6-phosphate isomerase
GPM6B	glycoprotein M6B
GPR1	G protein-coupled receptor 1
GPR132	G protein-coupled receptor 132
GPR142	G protein-coupled receptor 142
GPR156	G protein-coupled receptor 156
GPR157	G protein-coupled receptor 157
GPR160	G protein-coupled receptor 160
GPR176	G protein-coupled receptor 176
GPR37	G protein-coupled receptor 37 (endothelin receptor type B-like)
GPRC5A	G protein-coupled receptor, class C, group 5, member A
GPRC6A	G protein-coupled receptor, class C, group 6, member A
GRAMD1C	GRAM domain containing 1C
GRAMD3	GRAM domain containing 3
GRAP2	GRB2-related adaptor protein 2
GRHPR	glyoxylate reductase/hydroxypyruvate reductase
GRID1	glutamate receptor, ionotropic, delta 1
GRIK3	glutamate receptor, ionotropic, kainate 3
GRIN2B	glutamate receptor, ionotropic, N-methyl D-aspartate 2B
GRIN3A	glutamate receptor, ionotropic, N-methyl-D-aspartate 3A
GRIP1	glutamate receptor interacting protein 1
GRM1	glutamate receptor, metabotropic 1
GRM7	glutamate receptor, metabotropic 7
GRM8	glutamate receptor, metabotropic 8
GRSF1	G-rich RNA sequence binding factor 1
GSAP	gamma-secretase activating protein
GSG1L	GSG1-like
GSK3B	glycogen synthase kinase 3 beta
GSN	gelsolin
GSPT2	G1 to S phase transition 2
GSTA1	glutathione S-transferase alpha 1
GSTA3	glutathione S-transferase alpha 3
GTF2E2	general transcription factor IIE, polypeptide 2, beta 34kDa
GTF2F2	general transcription factor IIF, polypeptide 2, 30kDa
GTF2H1	general transcription factor IIH, polypeptide 1, 62kDa
GTF2H5	general transcription factor IIH, polypeptide 5
GTSF1L	gametocyte specific factor 1-like
GUSB	glucuronidase, beta
GVINP1	GTPase, very large interferon inducible pseudogene 1
GXYLT2	glucoside xylosyltransferase 2
GYS2	glycogen synthase 2 (liver)
HAAO	3-hydroxyanthranilate 3,4-dioxygenase
HABP4	hyaluronan binding protein 4
HADHA	hydroxyacyl-CoA dehydrogenase/3-ketoacyl-CoA thiolase/enoyl-CoA hydratase (trifunctional protein), alpha subunit
HAPLN1	hyaluronan and proteoglycan link protein 1
HAS2	hyaluronan synthase 2
HAUS8	HAUS augmin-like complex, subunit 8
HBD	hemoglobin, delta
HBS1L	HBS1-like translational GTPase
HCRTR2	hypocretin (orexin) receptor 2
HDAC4	histone deacetylase 4
HDAC5	histone deacetylase 5
HDLBP	high density lipoprotein binding protein
HEATR3	HEAT repeat containing 3
HEATR4	HEAT repeat containing 4
HECTD3	HECT domain containing E3 ubiquitin protein ligase 3
HECTD4	HECT domain containing E3 ubiquitin protein ligase 4
HECW1	HECT, C2 and WW domain containing E3 ubiquitin protein ligase 1
HECW2	HECT, C2 and WW domain containing E3 ubiquitin protein ligase 2
HELZ	helicase with zinc finger
HENMT1	HEN1 methyltransferase homolog 1 (Arabidopsis)
HES1	hes family bHLH transcription factor 1
HEXA	hexosaminidase A (alpha polypeptide)
HEY2	hes-related family bHLH transcription factor with YRPW motif 2
HFM1	HFM1, ATP-dependent DNA helicase homolog (S. cerevisiae)
HGSNAT	heparan-alpha-glucosaminide N-acetyltransferase
HHAT	hedgehog acyltransferase
HHIP	hedgehog interacting protein
HHIPL1	HHIP-like 1
HIBADH	3-hydroxyisobutyrate dehydrogenase
HIBCH	3-hydroxyisobutyryl-CoA hydrolase
HID1	HID1 domain containing
HILPDA	hypoxia inducible lipid droplet-associated
HIPK2	homeodomain interacting protein kinase 2
HIPK3	homeodomain interacting protein kinase 3
HIVEP3	human immunodeficiency virus type I enhancer binding protein 3
HK2	hexokinase 2
HLA-B	major histocompatibility complex, class I, B
HLF	hepatic leukemia factor
HM13	histocompatibility (minor) 13
HMBOX1	homeobox containing 1
HMGA2	high mobility group AT-hook 2
HMGCLL1	3-hydroxymethyl-3-methylglutaryl-CoA lyase-like 1
HMGCR	3-hydroxy-3-methylglutaryl-CoA reductase
HMGN1	high mobility group nucleosome binding domain 1
HMGXB4	HMG box domain containing 4
HNF1B	HNF1 homeobox B
HNF4A	hepatocyte nuclear factor 4, alpha
HNRNPLL	heterogeneous nuclear ribonucleoprotein L-like
HOOK3	hook microtubule-tethering protein 3
HOPX	HOP homeobox
HOXA6	homeobox A6
HPS3	Hermansky-Pudlak syndrome 3
HPSE2	heparanase 2 (inactive)
HPVC1	human papillomavirus (type 18) E5 central sequence-like 1
HRASLS	HRAS-like suppressor
HS3ST5	heparan sulfate (glucosamine) 3-O-sulfotransferase 5
HS6ST3	heparan sulfate 6-O-sulfotransferase 3
HSD11B1	hydroxysteroid (11-beta) dehydrogenase 1
HSD17B12	hydroxysteroid (17-beta) dehydrogenase 12
HSD17B3	hydroxysteroid (17-beta) dehydrogenase 3
HSF2	heat shock transcription factor 2
HSFY1P1	heat shock transcription factor, Y-linked 1 pseudogene 1
HSPA4	heat shock 70kDa protein 4
HSPA4L	heat shock 70kDa protein 4-like
HSPB3	heat shock 27kDa protein 3
HTR1D	5-hydroxytryptamine (serotonin) receptor 1D, G protein-coupled
HTR2C	5-hydroxytryptamine (serotonin) receptor 2C, G protein-coupled
HTR7	5-hydroxytryptamine (serotonin) receptor 7, adenylate cyclase-coupled
HTT	huntingtin
HUWE1	HECT, UBA and WWE domain containing 1, E3 ubiquitin protein ligase
HYALP1	hyaluronoglucosaminidase pseudogene 1
HYDIN	HYDIN, axonemal central pair apparatus protein
HYKK	hydroxylysine kinase
IARS2	isoleucyl-tRNA synthetase 2, mitochondrial
IBSP	integrin-binding sialoprotein
ICE1	interactor of little elongation complex ELL subunit 1
ID2	inhibitor of DNA binding 2, dominant negative helix-loop-helix protein
IDE	insulin-degrading enzyme
IDO1	indoleamine 2,3-dioxygenase 1
IDS	iduronate 2-sulfatase
IFITM1	interferon induced transmembrane protein 1
IFT122	intraflagellar transport 122
IFT43	intraflagellar transport 43
IFT81	intraflagellar transport 81
IGBP1	immunoglobulin (CD79A) binding protein 1
IGF2BP2	insulin-like growth factor 2 mRNA binding protein 2
IGFBP2	insulin-like growth factor binding protein 2, 36kDa
IGFBP7	insulin-like growth factor binding protein 7
IGFL3	IGF-like family member 3
IGFL4	IGF-like family member 4
IGSF11	immunoglobulin superfamily, member 11
IKBKE	inhibitor of kappa light polypeptide gene enhancer in B-cells, kinase epsilon
IKZF1	IKAROS family zinc finger 1 (Ikaros)
IKZF2	IKAROS family zinc finger 2 (Helios)
IL12RB2	interleukin 12 receptor, beta 2
IL13RA1	interleukin 13 receptor, alpha 1
IL15	interleukin 15
IL17RD	interleukin 17 receptor D
IL1B	interleukin 1, beta
IL1RAP	interleukin 1 receptor accessory protein
IL1RAPL1	interleukin 1 receptor accessory protein-like 1
IL1RAPL2	interleukin 1 receptor accessory protein-like 2
IL1RL1	interleukin 1 receptor-like 1
IL1RL2	interleukin 1 receptor-like 2
IL21R	interleukin 21 receptor
IL23R	interleukin 23 receptor
IL31RA	interleukin 31 receptor A
IL36B	interleukin 36, beta
IL4R	interleukin 4 receptor
IL5	interleukin 5
IL6	interleukin 6
ILVBL	ilvB (bacterial acetolactate synthase)-like
IMMT	inner membrane protein, mitochondrial
IMPAD1	inositol monophosphatase domain containing 1
IMPG2	interphotoreceptor matrix proteoglycan 2
INADL	InaD-like (Drosophila)
INIP	INTS3 and NABP interacting protein
INO80	INO80 complex subunit
INO80C	INO80 complex subunit C
INPP4B	inositol polyphosphate-4-phosphatase, type II, 105kDa
INPP5B	inositol polyphosphate-5-phosphatase, 75kDa
INPP5D	inositol polyphosphate-5-phosphatase, 145kDa
INSC	inscuteable homolog (Drosophila)
INSL4	insulin-like 4 (placenta)
INTS7	integrator complex subunit 7
INTS9	integrator complex subunit 9
IP6K1	inositol hexakisphosphate kinase 1
IPO11	importin 11
IQCB1	IQ motif containing B1
IQCF6	IQ motif containing F6
IQCH	IQ motif containing H
IQCK	IQ motif containing K
IQSEC1	IQ motif and Sec7 domain 1
IQUB	IQ motif and ubiquitin domain containing
IRAK3	interleukin-1 receptor-associated kinase 3
IREB2	iron-responsive element binding protein 2
IRF4	interferon regulatory factor 4
IRF6	interferon regulatory factor 6
IRGC	immunity-related GTPase family, cinema
IRX4	iroquois homeobox 4
ITCH	itchy E3 ubiquitin protein ligase
ITFG1	integrin alpha FG-GAP repeat containing 1
ITGA11	integrin, alpha 11
ITGA2	integrin, alpha 2 (CD49B, alpha 2 subunit of VLA-2 receptor)
ITGA3	integrin, alpha 3 (antigen CD49C, alpha 3 subunit of VLA-3 receptor)
ITGA4	integrin, alpha 4 (antigen CD49D, alpha 4 subunit of VLA-4 receptor)
ITGA6	integrin, alpha 6
ITGA9	integrin, alpha 9
ITGB1	integrin, beta 1 (fibronectin receptor, beta polypeptide, antigen CD29 includes MDF2, MSK12)
ITGB3	integrin, beta 3 (platelet glycoprotein IIIa, antigen CD61)
ITPKB	inositol-trisphosphate 3-kinase B
ITPR1	inositol 1,4,5-trisphosphate receptor, type 1
ITPR2	inositol 1,4,5-trisphosphate receptor, type 2
IZUMO1R	IZUMO1 receptor, JUNO
JAK1	Janus kinase 1
JAK2	Janus kinase 2
JAKMIP1	janus kinase and microtubule interacting protein 1
JAM3	junctional adhesion molecule 3
JAZF1	JAZF zinc finger 1
JDP2	Jun dimerization protein 2
JMJD1C	jumonji domain containing 1C
JMY	junction mediating and regulatory protein, p53 cofactor
JPH1	junctophilin 1
JUP	junction plakoglobin
KANK1	KN motif and ankyrin repeat domains 1
KANSL1	KAT8 regulatory NSL complex subunit 1
KANSL2	KAT8 regulatory NSL complex subunit 2
KAT6A	K(lysine) acetyltransferase 6A
KBTBD7	kelch repeat and BTB (POZ) domain containing 7
KCMF1	potassium channel modulatory factor 1
KCNA3	potassium channel, voltage gated shaker related subfamily A, member 3
KCNAB1	potassium channel, voltage gated subfamily A regulatory beta subunit 1
KCNB1	potassium channel, voltage gated Shab related subfamily B, member 1
KCNC3	potassium channel, voltage gated Shaw related subfamily C, member 3
KCND2	potassium channel, voltage gated Shal related subfamily D, member 2
KCND3	potassium channel, voltage gated Shal related subfamily D, member 3
KCNE2	potassium channel, voltage gated subfamily E regulatory beta subunit 2
KCNG2	potassium channel, voltage gated modifier subfamily G, member 2
KCNH1	potassium channel, voltage gated eag related subfamily H, member 1
KCNH5	potassium channel, voltage gated eag related subfamily H, member 5
KCNH7	potassium channel, voltage gated eag related subfamily H, member 7
KCNIP3	Kv channel interacting protein 3, calsenilin
KCNIP4	Kv channel interacting protein 4
KCNJ16	potassium channel, inwardly rectifying subfamily J, member 16
KCNJ6	potassium channel, inwardly rectifying subfamily J, member 6
KCNJ8	potassium channel, inwardly rectifying subfamily J, member 8
KCNK10	potassium channel, two pore domain subfamily K, member 10
KCNK15	potassium channel, two pore domain subfamily K, member 15
KCNK2	potassium channel, two pore domain subfamily K, member 2
KCNK9	potassium channel, two pore domain subfamily K, member 9
KCNMA1	potassium channel, calcium activated large conductance subfamily M alpha, member 1
KCNMB2	potassium channel subfamily M regulatory beta subunit 2
KCNMB3	potassium channel subfamily M regulatory beta subunit 3
KCNN2	potassium channel, calcium activated intermediate/small conductance subfamily N alpha, member 2
KCNQ1OT1	KCNQ1 opposite strand/antisense transcript 1 (non-protein coding)
KCNQ3	potassium channel, voltage gated KQT-like subfamily Q, member 3
KCNS2	potassium voltage-gated channel, modifier subfamily S, member 2
KCNU1	potassium channel, subfamily U, member 1
KCNV2	potassium channel, voltage gated modifier subfamily V, member 2
KCTD15	potassium channel tetramerization domain containing 15
KCTD18	potassium channel tetramerization domain containing 18
KCTD3	potassium channel tetramerization domain containing 3
KCTD8	potassium channel tetramerization domain containing 8
KDELC2	KDEL (Lys-Asp-Glu-Leu) containing 2
KDELR1	KDEL (Lys-Asp-Glu-Leu) endoplasmic reticulum protein retention receptor 1
KDM2B	lysine (K)-specific demethylase 2B
KDM4B	lysine (K)-specific demethylase 4B
KDM5B	lysine (K)-specific demethylase 5B
KDM8	lysine (K)-specific demethylase 8
KEL	Kell blood group, metallo-endopeptidase
KHDRBS1	KH domain containing, RNA binding, signal transduction associated 1
KIAA0226	KIAA0226
KIAA0232	KIAA0232
KIAA0895	KIAA0895
KIAA0922	KIAA0922
KIAA1109	KIAA1109
KIAA1147	KIAA1147
KIAA1211	KIAA1211
KIAA1217	KIAA1217
KIAA1328	KIAA1328
KIAA1407	KIAA1407
KIAA1456	KIAA1456
KIAA1524	KIAA1524
KIAA1598
KIAA1683	KIAA1683
KIF12	kinesin family member 12
KIF13B	kinesin family member 13B
KIF15	kinesin family member 15
KIF18A	kinesin family member 18A
KIF18B	kinesin family member 18B
KIF1B	kinesin family member 1B
KIF26B	kinesin family member 26B
KIF2A	kinesin heavy chain member 2A
KIF5A	kinesin family member 5A
KIF9	kinesin family member 9
KIRREL	kin of IRRE like (Drosophila)
KIRREL3	kin of IRRE like 3 (Drosophila)
KIT	v-kit Hardy-Zuckerman 4 feline sarcoma viral oncogene homolog
KLC1	kinesin light chain 1
KLF2	Kruppel-like factor 2
KLF4	Kruppel-like factor 4 (gut)
KLF7	Kruppel-like factor 7 (ubiquitous)
KLHL14	kelch-like family member 14
KLHL25	kelch-like family member 25
KLHL31	kelch-like family member 31
KLHL32	kelch-like family member 32
KLHL36	kelch-like family member 36
KLHL41	kelch-like family member 41
KLHL6	kelch-like family member 6
KLHL7	kelch-like family member 7
KLK5	kallikrein-related peptidase 5
KLRG2	killer cell lectin-like receptor subfamily G, member 2
KMT2C	lysine (K)-specific methyltransferase 2C
KMT2E	lysine (K)-specific methyltransferase 2E
KPNA4	karyopherin alpha 4 (importin alpha 3)
KPNA7	karyopherin alpha 7 (importin alpha 8)
KPNB1	karyopherin (importin) beta 1
KRBA1	KRAB-A domain containing 1
KRR1	KRR1, small subunit (SSU) processome component, homolog (yeast)
KRT10	keratin 10, type I
KRT78	keratin 78, type II
KRT8	keratin 8, type II
KRT9	keratin 9, type I
KRTAP15-1	keratin associated protein 15-1
KRTAP19-7	keratin associated protein 19-7
KRTAP3-1	keratin associated protein 3-1
KRTAP3-2	keratin associated protein 3-2
KRTAP5-10	keratin associated protein 5-10
KSR2	kinase suppressor of ras 2
L3HYPDH	L-3-hydroxyproline dehydratase (trans-)
L3MBTL3	l(3)mbt-like 3 (Drosophila)
LACE1	lactation elevated 1
LAMA2	laminin, alpha 2
LAMA3	laminin, alpha 3
LAMA4	laminin, alpha 4
LAMB1	laminin, beta 1
LAMB4	laminin, beta 4
LAPTM4A	lysosomal protein transmembrane 4 alpha
LARP1B	La ribonucleoprotein domain family, member 1B
LASP1	LIM and SH3 protein 1
LATS1	large tumor suppressor kinase 1
LBH	limb bud and heart development
LBP	lipopolysaccharide binding protein
LCA5	Leber congenital amaurosis 5
LCMT1	leucine carboxyl methyltransferase 1
LCOR	ligand dependent nuclear receptor corepressor
LDB2	LIM domain binding 2
LDLRAD3	low density lipoprotein receptor class A domain containing 3
LDLRAD4	low density lipoprotein receptor class A domain containing 4
LEKR1	leucine, glutamate and lysine rich 1
LEP	leptin
LEPR	leptin receptor
LEUTX	leucine twenty homeobox
LFNG	LFNG O-fucosylpeptide 3-beta-N-acetylglucosaminyltransferase
LGALS13	lectin, galactoside-binding, soluble, 13
LGALS3BP	lectin, galactoside-binding, soluble, 3 binding protein
LGALS4	lectin, galactoside-binding, soluble, 4
LGI2	leucine-rich repeat LGI family, member 2
LHCGR	luteinizing hormone/choriogonadotropin receptor
LHFP	lipoma HMGIC fusion partner
LHFPL3	lipoma HMGIC fusion partner-like 3
LHPP	phospholysine phosphohistidine inorganic pyrophosphate phosphatase
LHX1	LIM homeobox 1
LHX2	LIM homeobox 2
LIAS	lipoic acid synthetase
LIMCH1	LIM and calponin homology domains 1
LIN28B	lin-28 homolog B (C. elegans)
LINC00113	long intergenic non-protein coding RNA 113
LINC00173	long intergenic non-protein coding RNA 173
LINC00174	long intergenic non-protein coding RNA 174
LINC00271	long intergenic non-protein coding RNA 271
LINC00301	long intergenic non-protein coding RNA 301
LINC00305	long intergenic non-protein coding RNA 305
LINC00314	long intergenic non-protein coding RNA 314
LINC00467	long intergenic non-protein coding RNA 467
LINC00473	long intergenic non-protein coding RNA 473
LINC00474	long intergenic non-protein coding RNA 474
LINC00588	long intergenic non-protein coding RNA 588
LINC00593	long intergenic non-protein coding RNA 593
LINC00652	long intergenic non-protein coding RNA 652
LINC01465	long intergenic non-protein coding RNA 1465
LINC01565	long intergenic non-protein coding RNA 1565
LINGO1	leucine rich repeat and Ig domain containing 1
LINS	lines homolog (Drosophila)
LIPG	lipase, endothelial
LIPM	lipase, family member M
LMBR1	limb development membrane protein 1
LMBRD2	LMBR1 domain containing 2
LMCD1	LIM and cysteine-rich domains 1
LMLN	leishmanolysin-like (metallopeptidase M8 family)
LMO2	LIM domain only 2 (rhombotin-like 1)
LMO7	LIM domain 7
LMOD3	leiomodin 3 (fetal)
LMTK2	lemur tyrosine kinase 2
LMX1A	LIM homeobox transcription factor 1, alpha
LMX1B	LIM homeobox transcription factor 1, beta
LNP1	leukemia NUP98 fusion partner 1
LNX2	ligand of numb-protein X 2
LOC100130093	uncharacterized LOC100130093
LOC100133669	uncharacterized LOC100133669
LOC145783	uncharacterized LOC145783
LOC146481
LOC152225	uncharacterized LOC152225
LOC154449	uncharacterized LOC154449
LOC220729	succinate dehydrogenase complex, subunit A, flavoprotein (Fp) pseudogene
LOC283856	uncharacterized LOC283856
LOC284632	uncharacterized LOC284632
LOC285627	uncharacterized LOC285627
LOC285629	uncharacterized LOC285629
LOC285692	uncharacterized LOC285692
LOC339568	uncharacterized LOC339568
LOC340357	uncharacterized LOC340357
LOC389705	chromosome 4 open reading frame 27 pseudogene
LOC392145	exosome component 6 pseudogene
LOC400794	uncharacterized LOC400794
LOC400940	uncharacterized LOC400940
LOC407835	mitogen-activated protein kinase kinase 2 pseudogene
LOC441204	uncharacterized LOC441204
LOC441666	zinc finger protein 91 pseudogene
LOC642846	DEAD/H (Asp-Glu-Ala-Asp/His) box polypeptide 11-like
LOC646762	uncharacterized LOC646762
LOC727924	uncharacterized LOC727924
LOC729609	uncharacterized LOC729609
LOC81691	exonuclease NEF-sp
LOC90246	uncharacterized LOC90246
LOH12CR1	loss of heterozygosity, 12, chromosomal region 1
LONP2	lon peptidase 2, peroxisomal
LPAR1	lysophosphatidic acid receptor 1
LPGAT1	lysophosphatidylglycerol acyltransferase 1
LPL	lipoprotein lipase
LPP	LIM domain containing preferred translocation partner in lipoma
LPPR5	lipid phosphate phosphatase-related protein type 5
LRBA	LPS-responsive vesicle trafficking, beach and anchor containing
LRCH1	leucine-rich repeats and calponin homology (CH) domain containing 1
LRFN5	leucine rich repeat and fibronectin type III domain containing 5
LRGUK	leucine-rich repeats and guanylate kinase domain containing
LRP1	low density lipoprotein receptor-related protein 1
LRP11	low density lipoprotein receptor-related protein 11
LRP1B	low density lipoprotein receptor-related protein 1B
LRP2BP	LRP2 binding protein
LRP5L	low density lipoprotein receptor-related protein 5-like
LRP6	low density lipoprotein receptor-related protein 6
LRP8	low density lipoprotein receptor-related protein 8, apolipoprotein e receptor
LRPPRC	leucine-rich pentatricopeptide repeat containing
LRRC1	leucine rich repeat containing 1
LRRC16A	leucine rich repeat containing 16A
LRRC20	leucine rich repeat containing 20
LRRC48	leucine rich repeat containing 48
LRRC7	leucine rich repeat containing 7
LRRC75A-AS1	LRRC75A antisense RNA 1
LRRC8B	leucine rich repeat containing 8 family, member B
LRRFIP2	leucine rich repeat (in FLII) interacting protein 2
LRRIQ3	leucine-rich repeats and IQ motif containing 3
LRRK1	leucine-rich repeat kinase 1
LRRK2	leucine-rich repeat kinase 2
LRRN2	leucine rich repeat neuronal 2
LRRTM4	leucine rich repeat transmembrane neuronal 4
LSAMP	limbic system-associated membrane protein
LSM4	LSM4 homolog, U6 small nuclear RNA associated (S. cerevisiae)
LSM6	LSM6 homolog, U6 small nuclear RNA associated (S. cerevisiae)
LTBP1	latent transforming growth factor beta binding protein 1
LUC7L2	LUC7-like 2 (S. cerevisiae)
LURAP1	leucine rich adaptor protein 1
LUZP1	leucine zipper protein 1
LUZP2	leucine zipper protein 2
LUZP6	leucine zipper protein 6
LY75	lymphocyte antigen 75
LYPLAL1	lysophospholipase-like 1
LYRM4	LYR motif containing 4
LYST	lysosomal trafficking regulator
MAATS1	MYCBP-associated, testis expressed 1
MAF	v-maf avian musculoaponeurotic fibrosarcoma oncogene homolog
MAGEL2	melanoma antigen family L2
MAGI1	membrane associated guanylate kinase, WW and PDZ domain containing 1
MAGI2	membrane associated guanylate kinase, WW and PDZ domain containing 2
MAGI3	membrane associated guanylate kinase, WW and PDZ domain containing 3
MAMDC2	MAM domain containing 2
MAML2	mastermind-like 2 (Drosophila)
MAML3	mastermind-like 3 (Drosophila)
MAN1A1	mannosidase, alpha, class 1A, member 1
MAN1C1	mannosidase, alpha, class 1C, member 1
MAN2A1	mannosidase, alpha, class 2A, member 1
MAN2A2	mannosidase, alpha, class 2A, member 2
MANBA	mannosidase, beta A, lysosomal
MAOA	monoamine oxidase A
MAP1LC3C	microtubule-associated protein 1 light chain 3 gamma
MAP2	microtubule-associated protein 2
MAP2K1	mitogen-activated protein kinase kinase 1
MAP2K5	mitogen-activated protein kinase kinase 5
MAP2K6	mitogen-activated protein kinase kinase 6
MAP3K1	mitogen-activated protein kinase kinase kinase 1, E3 ubiquitin protein ligase
MAP4K4	mitogen-activated protein kinase kinase kinase kinase 4
MAPK14	mitogen-activated protein kinase 14
MAPK3	mitogen-activated protein kinase 3
MAPK4	mitogen-activated protein kinase 4
MAPK9	mitogen-activated protein kinase 9
MAPRE1	microtubule-associated protein, RP/EB family, member 1
MARCKS	myristoylated alanine-rich protein kinase C substrate
MARK3	MAP/microtubule affinity-regulating kinase 3
MAS1	MAS1 proto-oncogene, G protein-coupled receptor
MAST2	microtubule associated serine/threonine kinase 2
MAST4	microtubule associated serine/threonine kinase family member 4
MAT2B	methionine adenosyltransferase II, beta
MAX	MYC associated factor X
MBD2	methyl-CpG binding domain protein 2
MBOAT2	membrane bound O-acyltransferase domain containing 2
MBP	myelin basic protein
MC4R	melanocortin 4 receptor
MCAT	malonyl CoA:ACP acyltransferase (mitochondrial)
MCC	mutated in colorectal cancers
MCCC2	methylcrotonoyl-CoA carboxylase 2 (beta)
MCF2	MCF.2 cell line derived transforming sequence
MCF2L2	MCF.2 cell line derived transforming sequence-like 2
MCFD2	multiple coagulation factor deficiency 2
MCHR2	melanin-concentrating hormone receptor 2
MCM2	minichromosome maintenance complex component 2
MCMBP	minichromosome maintenance complex binding protein
MCPH1	microcephalin 1
MCTP1	multiple C2 domains, transmembrane 1
MDFIC	MyoD family inhibitor domain containing
MDM4	MDM4, p53 regulator
MED1	mediator complex subunit 1
MED12L	mediator complex subunit 12-like
MED13	mediator complex subunit 13
MED18	mediator complex subunit 18
MED27	mediator complex subunit 27
MED30	mediator complex subunit 30
MED4	mediator complex subunit 4
MED6	mediator complex subunit 6
MEF2A	myocyte enhancer factor 2A
MEGF11	multiple EGF-like-domains 11
MEGF9	multiple EGF-like-domains 9
MEIS2	Meis homeobox 2
MEMO1	mediator of cell motility 1
MEOX2	mesenchyme homeobox 2
MEP1A	meprin A, alpha (PABA peptide hydrolase)
MESP2	mesoderm posterior basic helix-loop-helix transcription factor 2
METTL24	methyltransferase like 24
METTL2A	methyltransferase like 2A
METTL2B	methyltransferase like 2B
MFAP5	microfibrillar associated protein 5
MFF	mitochondrial fission factor
MFSD1	major facilitator superfamily domain containing 1
MFSD2A	major facilitator superfamily domain containing 2A
MFSD4	major facilitator superfamily domain containing 4
MFSD6	major facilitator superfamily domain containing 6
MGA	MGA, MAX dimerization protein
MGAM	maltase-glucoamylase
MGAT4A	mannosyl (alpha-1,3-)-glycoprotein beta-1,4-N-acetylglucosaminyltransferase, isozyme A
MGAT4C	MGAT4 family, member C
MGAT5	mannosyl (alpha-1,6-)-glycoprotein beta-1,6-N-acetyl-glucosaminyltransferase
MGLL	monoglyceride lipase
MGST1	microsomal glutathione S-transferase 1
MIAT	myocardial infarction associated transcript (non-protein coding)
MIB1	mindbomb E3 ubiquitin protein ligase 1
MIB2	mindbomb E3 ubiquitin protein ligase 2
MICAL2	microtubule associated monooxygenase, calponin and LIM domain containing 2
MICU3	mitochondrial calcium uptake family, member 3
MIER1	mesoderm induction early response 1, transcriptional regulator
MINK1	misshapen-like kinase 1
MIPOL1	mirror-image polydactyly 1
MKL1	megakaryoblastic leukemia (translocation) 1
MKL2	MKL/myocardin-like 2
MKRN3	makorin ring finger protein 3
MLPH	melanophilin
MLXIPL	MLX interacting protein-like
MMADHC	methylmalonic aciduria (cobalamin deficiency) cblD type, with homocystinuria
MMD2	monocyte to macrophage differentiation-associated 2
MMEL1	membrane metallo-endopeptidase-like 1
MMP15	matrix metallopeptidase 15 (membrane-inserted)
MMP24	matrix metallopeptidase 24 (membrane-inserted)
MNAT1	MNAT CDK-activating kinase assembly factor 1
MNS1	meiosis-specific nuclear structural 1
MOBP	myelin-associated oligodendrocyte basic protein
MOCS2	molybdenum cofactor synthesis 2
MOGAT1	monoacylglycerol O-acyltransferase 1
MON2	MON2 homolog (S. cerevisiae)
MORC1	MORC family CW-type zinc finger 1
MOXD1	monooxygenase, DBH-like 1
MPHOSPH6	M-phase phosphoprotein 6
MPHOSPH9	M-phase phosphoprotein 9
MPP6	membrane protein, palmitoylated 6 (MAGUK p55 subfamily member 6)
MPPED2	metallophosphoesterase domain containing 2
MRFAP1	Morf4 family associated protein 1
MRM1	mitochondrial rRNA methyltransferase 1 homolog (S. cerevisiae)
MROH1	maestro heat-like repeat family member 1
MRPL19	mitochondrial ribosomal protein L19
MRPL21	mitochondrial ribosomal protein L21
MRPL3	mitochondrial ribosomal protein L3
MRPL38	mitochondrial ribosomal protein L38
MRPS23	mitochondrial ribosomal protein S23
MRPS27	mitochondrial ribosomal protein S27
MRPS30	mitochondrial ribosomal protein S30
MRVI1	murine retrovirus integration site 1 homolog
MSANTD1	Myb/SANT-like DNA-binding domain containing 1
MSGN1	mesogenin 1
MSH3	mutS homolog 3
MSI1	musashi RNA-binding protein 1
MSI2	musashi RNA-binding protein 2
MSN	moesin
MSRA	methionine sulfoxide reductase A
MST1L	macrophage stimulating 1-like
MST1P2	macrophage stimulating 1 (hepatocyte growth factor-like) pseudogene 2
MSX1	msh homeobox 1
MTCL1	microtubule crosslinking factor 1
MTHFD1L	methylenetetrahydrofolate dehydrogenase (NADP+ dependent) 1-like
MTIF3	mitochondrial translational initiation factor 3
MTMR14	myotubularin related protein 14
MTMR2	myotubularin related protein 2
MTUS1	microtubule associated tumor suppressor 1
MYEOV	myeloma overexpressed
MYH10	myosin, heavy chain 10, non-muscle
MYH11	myosin, heavy chain 11, smooth muscle
MYH13	myosin, heavy chain 13, skeletal muscle
MYH15	myosin, heavy chain 15
MYH16	myosin, heavy chain 16 pseudogene
MYL1	myosin, light chain 1, alkali; skeletal, fast
MYL4	myosin, light chain 4, alkali; atrial, embryonic
MYO10	myosin X
MYO15A	myosin XVA
MYO16	myosin XVI
MYO1B	myosin IB
MYO1D	myosin ID
MYO3B	myosin IIIB
MYO7B	myosin VIIB
MYO9A	myosin IXA
MYO9B	myosin IXB
MYOF	myoferlin
MYOM2	myomesin 2
MYRIP	myosin VIIA and Rab interacting protein
MYSM1	Myb-like, SWIRM and MPN domains 1
MYT1L	myelin transcription factor 1-like
MZT1	mitotic spindle organizing protein 1
N4BP1	NEDD4 binding protein 1
NAA11	N(alpha)-acetyltransferase 11, NatA catalytic subunit
NAA30	N(alpha)-acetyltransferase 30, NatC catalytic subunit
NAA35	N(alpha)-acetyltransferase 35, NatC auxiliary subunit
NAA40	N(alpha)-acetyltransferase 40, NatD catalytic subunit
NAALADL2	N-acetylated alpha-linked acidic dipeptidase-like 2
NABP1	nucleic acid binding protein 1
NACC2	NACC family member 2, BEN and BTB (POZ) domain containing
NAGA	N-acetylgalactosaminidase, alpha-
NAMPT	nicotinamide phosphoribosyltransferase
NAPA	N-ethylmaleimide-sensitive factor attachment protein, alpha
NAT1	N-acetyltransferase 1 (arylamine N-acetyltransferase)
NAV2	neuron navigator 2
NBEA	neurobeachin
NBN	nibrin
NBPF1	neuroblastoma breakpoint family, member 1
NCALD	neurocalcin delta
NCAPG	non-SMC condensin I complex, subunit G
NCAPG2	non-SMC condensin II complex, subunit G2
NCKAP5	NCK-associated protein 5
NCKIPSD	NCK interacting protein with SH3 domain
NCOA6	nuclear receptor coactivator 6
NCOR1P1	nuclear receptor corepressor 1 pseudogene 1
NCOR2	nuclear receptor corepressor 2
NDC1	NDC1 transmembrane nucleoporin
NDFIP1	Nedd4 family interacting protein 1
NDUFA9	NADH dehydrogenase (ubiquinone) 1 alpha subcomplex, 9, 39kDa
NDUFB5	NADH dehydrogenase (ubiquinone) 1 beta subcomplex, 5, 16kDa
NDUFS3	NADH dehydrogenase (ubiquinone) Fe-S protein 3, 30kDa (NADH-coenzyme Q reductase)
NDUFS4	NADH dehydrogenase (ubiquinone) Fe-S protein 4, 18kDa (NADH-coenzyme Q reductase)
NEDD4L	neural precursor cell expressed, developmentally down-regulated 4-like, E3 ubiquitin protein ligase
NEFM	neurofilament, medium polypeptide
NEIL3	nei endonuclease VIII-like 3 (E. coli)
NEK1	NIMA-related kinase 1
NEK10	NIMA-related kinase 10
NEK11	NIMA-related kinase 11
NEK4	NIMA-related kinase 4
NELFB	negative elongation factor complex member B
NELL1	NEL-like 1 (chicken)
NELL2	NEL-like 2 (chicken)
NEO1	neogenin 1
NETO2	neuropilin (NRP) and tolloid (TLL)-like 2
NF1	neurofibromin 1
NFAT5	nuclear factor of activated T-cells 5, tonicity-responsive
NFATC2	nuclear factor of activated T-cells, cytoplasmic, calcineurin-dependent 2
NFIA	nuclear factor I/A
NFKBIB	nuclear factor of kappa light polypeptide gene enhancer in B-cells inhibitor, beta
NID2	nidogen 2 (osteonidogen)
NKAIN1	Na+/K+ transporting ATPase interacting 1
NKAIN2	Na+/K+ transporting ATPase interacting 2
NKAIN3	Na+/K+ transporting ATPase interacting 3
NKTR	natural killer cell triggering receptor
NKX2-3	NK2 homeobox 3
NLGN1	neuroligin 1
NLRC5	NLR family, CARD domain containing 5
NLRP12	NLR family, pyrin domain containing 12
NME8	NME/NM23 family member 8
NMI	N-myc (and STAT) interactor
NMNAT3	nicotinamide nucleotide adenylyltransferase 3
NMT1	N-myristoyltransferase 1
NMUR1	neuromedin U receptor 1
NNT	nicotinamide nucleotide transhydrogenase
NOG	noggin
NOL10	nucleolar protein 10
NOL11	nucleolar protein 11
NOL4	nucleolar protein 4
NOL4L	nucleolar protein 4-like
NOTO	notochord homeobox
NOX3	NADPH oxidase 3
NPAS2	neuronal PAS domain protein 2
NPEPL1	aminopeptidase-like 1
NPEPPS	aminopeptidase puromycin sensitive
NPHP3-AS1	NPHP3 antisense RNA 1
NPR2	natriuretic peptide receptor 2
NPVF	neuropeptide VF precursor
NR2E1	nuclear receptor subfamily 2, group E, member 1
NR2F1	nuclear receptor subfamily 2, group F, member 1
NR3C1	nuclear receptor subfamily 3, group C, member 1 (glucocorticoid receptor)
NR3C2	nuclear receptor subfamily 3, group C, member 2
NR4A2	nuclear receptor subfamily 4, group A, member 2
NR6A1	nuclear receptor subfamily 6, group A, member 1
NREP	neuronal regeneration related protein
NRF1	nuclear respiratory factor 1
NRG1	neuregulin 1
NRG2	neuregulin 2
NRG3	neuregulin 3
NRP2	neuropilin 2
NRXN1	neurexin 1
NRXN3	neurexin 3
NSUN7	NOP2/Sun domain family, member 7
NT5C1B	5'-nucleotidase, cytosolic IB
NT5DC2	5'-nucleotidase domain containing 2
NT5E	5'-nucleotidase, ecto (CD73)
NT5M	5',3'-nucleotidase, mitochondrial
NTM	neurotrimin
NTNG1	netrin G1
NTRK3	neurotrophic tyrosine kinase, receptor, type 3
NTSR1	neurotensin receptor 1 (high affinity)
NUDT12	nudix (nucleoside diphosphate linked moiety X)-type motif 12
NUP133	nucleoporin 133kDa
NUP155	nucleoporin 155kDa
NUP160	nucleoporin 160kDa
NUP214	nucleoporin 214kDa
NUP35	nucleoporin 35kDa
NUP98	nucleoporin 98kDa
NVL	nuclear VCP-like
NWD2	NACHT and WD repeat domain containing 2
NXNL2	nucleoredoxin-like 2
NXPE3	neurexophilin and PC-esterase domain family, member 3
NXPH1	neurexophilin 1
NXPH2	neurexophilin 2
NXPH3	neurexophilin 3
NYAP2	neuronal tyrosine-phosphorylated phosphoinositide-3-kinase adaptor 2
OAS2	2'-5'-oligoadenylate synthetase 2, 69/71kDa
OASL	2'-5'-oligoadenylate synthetase-like
OBFC1	oligonucleotide/oligosaccharide-binding fold containing 1
OBP2B	odorant binding protein 2B
OCA2	oculocutaneous albinism II
OCIAD1	OCIA domain containing 1
OCLN	occludin
ODF4	outer dense fiber of sperm tails 4
OGDHL	oxoglutarate dehydrogenase-like
OLA1	Obg-like ATPase 1
OLFM3	olfactomedin 3
OMA1	OMA1 zinc metallopeptidase
OOEP	oocyte expressed protein
OPA1	optic atrophy 1 (autosomal dominant)
OPA3	optic atrophy 3 (autosomal recessive, with chorea and spastic paraplegia)
OPCML	opioid binding protein/cell adhesion molecule-like
OPRM1	opioid receptor, mu 1
OR10J1	olfactory receptor, family 10, subfamily J, member 1
OR2K2	olfactory receptor, family 2, subfamily K, member 2
OR2M2	olfactory receptor, family 2, subfamily M, member 2
OR2T4	olfactory receptor, family 2, subfamily T, member 4
OR4A47	olfactory receptor, family 4, subfamily A, member 47
OR4A5	olfactory receptor, family 4, subfamily A, member 5
OR4D9	olfactory receptor, family 4, subfamily D, member 9
OR4N3P	olfactory receptor, family 4, subfamily N, member 3 pseudogene
OR4P4	olfactory receptor, family 4, subfamily P, member 4
OR51F1	olfactory receptor, family 51, subfamily F, member 1 (gene/pseudogene)
OR51G1	olfactory receptor, family 51, subfamily G, member 1 (gene/pseudogene)
OR51L1	olfactory receptor, family 51, subfamily L, member 1
OR52B2	olfactory receptor, family 52, subfamily B, member 2
OR52N5	olfactory receptor, family 52, subfamily N, member 5
OR56A5	olfactory receptor, family 56, subfamily A, member 5
OR5A2	olfactory receptor, family 5, subfamily A, member 2
OR5AK2	olfactory receptor, family 5, subfamily AK, member 2
OR5B12	olfactory receptor, family 5, subfamily B, member 12
OR5B3	olfactory receptor, family 5, subfamily B, member 3
OR5L1	olfactory receptor, family 5, subfamily L, member 1 (gene/pseudogene)
OR5T2	olfactory receptor, family 5, subfamily T, member 2
OR6A2	olfactory receptor, family 6, subfamily A, member 2
OR6C3	olfactory receptor, family 6, subfamily C, member 3
OR6C74	olfactory receptor, family 6, subfamily C, member 74
OR6C75	olfactory receptor, family 6, subfamily C, member 75
OR6N2	olfactory receptor, family 6, subfamily N, member 2
OR6W1P	olfactory receptor, family 6, subfamily W, member 1 pseudogene
OR7E156P	olfactory receptor, family 7, subfamily E, member 156 pseudogene
OR8I2	olfactory receptor, family 8, subfamily I, member 2
OR8J1	olfactory receptor, family 8, subfamily J, member 1
OR8U8	olfactory receptor, family 8, subfamily U, member 8
OR9K2	olfactory receptor, family 9, subfamily K, member 2
ORC1	origin recognition complex, subunit 1
ORC4	origin recognition complex, subunit 4
ORMDL1	ORMDL sphingolipid biosynthesis regulator 1
OSBPL10	oxysterol binding protein-like 10
OSBPL3	oxysterol binding protein-like 3
OSBPL6	oxysterol binding protein-like 6
OSBPL9	oxysterol binding protein-like 9
OSTM1	osteopetrosis associated transmembrane protein 1
OTOA	otoancorin
OTOS	otospiralin
OTP	orthopedia homeobox
OTUD1	OTU deubiquitinase 1
OTUD3	OTU deubiquitinase 3
OXCT1	3-oxoacid CoA transferase 1
OXNAD1	oxidoreductase NAD-binding domain containing 1
OXSM	3-oxoacyl-ACP synthase, mitochondrial
PACRG	PARK2 co-regulated
PACRGL	PARK2 co-regulated-like
PACS1	phosphofurin acidic cluster sorting protein 1
PALM2	paralemmin 2
PAMR1	peptidase domain containing associated with muscle regeneration 1
PANK3	pantothenate kinase 3
PAPD4	PAP associated domain containing 4
PAPOLG	poly(A) polymerase gamma
PAPPA	pregnancy-associated plasma protein A, pappalysin 1
PAPSS2	3'-phosphoadenosine 5'-phosphosulfate synthase 2
PARD3	par-3 family cell polarity regulator
PARD3B	par-3 family cell polarity regulator beta
PARD6B	par-6 family cell polarity regulator beta
PARK2	parkin RBR E3 ubiquitin protein ligase
PARM1	prostate androgen-regulated mucin-like protein 1
PARN	poly(A)-specific ribonuclease
PARP14	poly (ADP-ribose) polymerase family, member 14
PARP8	poly (ADP-ribose) polymerase family, member 8
PARVA	parvin, alpha
PASK	PAS domain containing serine/threonine kinase
PAX2	paired box 2
PAX3	paired box 3
PAX6	paired box 6
PCBD2	pterin-4 alpha-carbinolamine dehydratase/dimerization cofactor of hepatocyte nuclear factor 1 alpha (TCF1) 2
PCCA	propionyl CoA carboxylase, alpha polypeptide
PCDH15	protocadherin-related 15
PCDH9	protocadherin 9
PCGEM1	PCGEM1, prostate-specific transcript (non-protein coding)
PCIF1	PDX1 C-terminal inhibiting factor 1
PCM1	pericentriolar material 1
PCNX	pecanex homolog (Drosophila)
PCNXL2	pecanex-like 2 (Drosophila)
PCSK5	proprotein convertase subtilisin/kexin type 5
PDCD1LG2	programmed cell death 1 ligand 2
PDE11A	phosphodiesterase 11A
PDE12	phosphodiesterase 12
PDE1C	phosphodiesterase 1C, calmodulin-dependent 70kDa
PDE3A	phosphodiesterase 3A, cGMP-inhibited
PDE3B	phosphodiesterase 3B, cGMP-inhibited
PDE4B	phosphodiesterase 4B, cAMP-specific
PDE4D	phosphodiesterase 4D, cAMP-specific
PDE4DIP	phosphodiesterase 4D interacting protein
PDE6A	phosphodiesterase 6A, cGMP-specific, rod, alpha
PDE7B	phosphodiesterase 7B
PDE8B	phosphodiesterase 8B
PDGFA	platelet-derived growth factor alpha polypeptide
PDGFC	platelet derived growth factor C
PDHB	pyruvate dehydrogenase (lipoamide) beta
PDHX	pyruvate dehydrogenase complex, component X
PDIA4	protein disulfide isomerase family A, member 4
PDK1	pyruvate dehydrogenase kinase, isozyme 1
PDLIM3	PDZ and LIM domain 3
PDPN	podoplanin
PDSS2	prenyl (decaprenyl) diphosphate synthase, subunit 2
PDXDC1	pyridoxal-dependent decarboxylase domain containing 1
PDZD2	PDZ domain containing 2
PDZRN4	PDZ domain containing ring finger 4
PEAK1	pseudopodium-enriched atypical kinase 1
PELI2	pellino E3 ubiquitin protein ligase family member 2
PEPD	peptidase D
PEX1	peroxisomal biogenesis factor 1
PEX13	peroxisomal biogenesis factor 13
PEX3	peroxisomal biogenesis factor 3
PEX5	peroxisomal biogenesis factor 5
PEX5L	peroxisomal biogenesis factor 5-like
PFDN4	prefoldin subunit 4
PFKFB2	6-phosphofructo-2-kinase/fructose-2,6-biphosphatase 2
PGBD5	piggyBac transposable element derived 5
PGM1	phosphoglucomutase 1
PHACTR3	phosphatase and actin regulator 3
PHACTR4	phosphatase and actin regulator 4
PHC2	polyhomeotic homolog 2 (Drosophila)
PHF12	PHD finger protein 12
PHF14	PHD finger protein 14
PHF20L1	PHD finger protein 20-like 1
PHF21A	PHD finger protein 21A
PHF2P1	PHD finger protein 2 pseudogene 1
PHLPP1	PH domain and leucine rich repeat protein phosphatase 1
PHYHIPL	phytanoyl-CoA 2-hydroxylase interacting protein-like
PI4K2B	phosphatidylinositol 4-kinase type 2 beta
PID1	phosphotyrosine interaction domain containing 1
PIGK	phosphatidylinositol glycan anchor biosynthesis, class K
PIGN	phosphatidylinositol glycan anchor biosynthesis, class N
PIK3C2A	phosphatidylinositol-4-phosphate 3-kinase, catalytic subunit type 2 alpha
PIK3C2G	phosphatidylinositol-4-phosphate 3-kinase, catalytic subunit type 2 gamma
PIK3C3	phosphatidylinositol 3-kinase, catalytic subunit type 3
PIK3R3	phosphoinositide-3-kinase, regulatory subunit 3 (gamma)
PITPNB	phosphatidylinositol transfer protein, beta
PITPNC1	phosphatidylinositol transfer protein, cytoplasmic 1
PITX2	paired-like homeodomain 2
PKD1L2	polycystic kidney disease 1-like 2 (gene/pseudogene)
PKHD1	polycystic kidney and hepatic disease 1 (autosomal recessive)
PKIA	protein kinase (cAMP-dependent, catalytic) inhibitor alpha
PKIB	protein kinase (cAMP-dependent, catalytic) inhibitor beta
PKIG	protein kinase (cAMP-dependent, catalytic) inhibitor gamma
PKP1	plakophilin 1
PKP2	plakophilin 2
PKP4	plakophilin 4
PLA2G2F	phospholipase A2, group IIF
PLA2G4A	phospholipase A2, group IVA (cytosolic, calcium-dependent)
[truncated: 1,098 more rows]
