# Supplementary material for: SHF Acts as a Novel Tumor Suppressor in Glioblastoma Multiforme by Disrupting STAT3 Dimerization
Source: Adv Sci (Weinh). 2022 Jul 17;9(26):2200169. doi: 10.1002/advs.202200169 (PMC9475553; doi:10.1002/advs.202200169)
Supplement: Supplementary file 9 — Supplemental Table 7 [file ADVS-9-2200169-s003.xlsx]

## Sheet: Sheet1
SHF positively correlated genes with STAT3 binding sites in the promoter
ACVR2A	FGF14	NOL4	SPSB4
ANKRD13B	FHDC1	NXPH1	TACC2
APBA2	GAD1	OPCML	TMEM132B
APBB2	GPHN	OTP	TMEM169
ATCAY	KCNK10	PCIF1	UBE2E3
ATP5SL	KCTD15	PDE4B	VWC2L
BRSK2	KDM2B	PNMAL1	ZNF2
CDH10	KDM5B	POLR2E	ZNF285
CDK5R2	KLC1	PTPRS	ZNF566
CHCHD6	KLHL25	RAB3C	ZNF675
CKMT1B	LINGO1	RAD51
CNTNAP5	LNP1	RAPGEF4
CSMD1	MAP2	RNF122
CTTNBP2	MAP3K1	RPH3A
DCC	MMD2	RTKN2
DLGAP1	MMP15	SLC18A1
ELMO1	MPPED2	SLC24A3
EPN2	NCALD	SLC2A13
ETV1	NKAIN1	SMPD3
