# Supplementary material for: SHF Acts as a Novel Tumor Suppressor in Glioblastoma Multiforme by Disrupting STAT3 Dimerization
Source: Adv Sci (Weinh). 2022 Jul 17;9(26):2200169. doi: 10.1002/advs.202200169 (PMC9475553; doi:10.1002/advs.202200169)
Supplement: Supplementary file 10 — Supplemental Table 8 [file ADVS-9-2200169-s006.xlsx]

## Sheet: Sheet1
SHF negatively correlated genes with STAT3 binding sites in the promoter
ABCA1	DOCK2	MAN1A1	SERPINA1
ABCA13	DOCK8	MAN1C1	SETX
ABI3BP	EPS15	MAN2A1	SLC17A9
ADAMTS12	ESYT2	MAP1LC3C	SLC41A2
AHNAK2	ETFDH	MAST4	SLMAP
AIM1	EVI5	MBD2	SNTB2
ALOX5	F13A1	MCFD2	SP100
AMIGO2	FAM114A1	MDFIC	SPATA17
AMPD3	FAM183A	MEF2A	SPATS2L
ANXA1	FAM188B	MFAP5	SPEF2
ANXA4	FAM198B	MFSD1	SPG20
APCDD1L	FAM65C	MGST1	SPOCK2
ARHGAP18	FBXL13	MSN	ST5
ARHGAP24	FGGY	MYOF	STK3
ARL13B	FNDC3B	NAMPT	STK38L
ARMC2	FOXP1	NAT1	TCTEX1D1
B4GALT1	FSIP1	NEK11	TDO2
B4GALT4	GBE1	NLRP12	TIGIT
BET1	GFPT2	NMI	TLR1
BHLHE40	GJA1	OMA1	TLR4
BICC1	GPR132	OSBPL3	TMCO4
BTBD11	GRAP2	PAMR1	TMEM106A
C1GALT1	GSN	PAPPA	TMEM67
C6	GUSB	PARN	TMOD3
CADPS2	GXYLT2	PARP14	TNFRSF11B
CALCOCO2	HHAT	PDCD1LG2	TNFRSF9
CAPN2	HPS3	PI4K2B	TNFSF14
CAPN9	HTR1D	PKD1L2	TOB1
CARD6	HYDIN	PLA2G5	TRANK1
CASP8	IKBKE	PLA2R1	TTC12
CAV1	IL13RA1	PLEKHA7	TWSG1
CCR1	IL15	PLOD2	UBXN10
CD109	IL21R	PLXDC2	ULK4
CD274	IL6	PRRG4	VCL
CELSR1	IQCH	PRUNE2	VDR
CHST6	IQUB	PSTPIP2	VWA3B
COL14A1	IRAK3	PTGR1	WASL
COL21A1	ITGA2	PTPN12	WDR78
COPZ2	ITGA6	PTPN2	WWTR1
CREBL2	ITGB1	PTPRC	ZC3H12A
CTSO	JAK2	PTPRQ	ZC3HAV1
CTSZ	KDELC2	RASSF8	ZNF217
CYBRD1	LAMA3	RBM43	ZNF800
CYLD	LMLN	RCN1
DAP	LRBA	RHOBTB1
DCDC1	LRGUK	RNF19A
DIAPH2	LTBP1	RNLS
DNAH5	LUZP6	RORB
DNAH7	LY75	RSPH3
DNAI1	MAF	SCPEP1
