# Supplementary material for: SHF Acts as a Novel Tumor Suppressor in Glioblastoma Multiforme by Disrupting STAT3 Dimerization
Source: Adv Sci (Weinh). 2022 Jul 17;9(26):2200169. doi: 10.1002/advs.202200169 (PMC9475553; doi:10.1002/advs.202200169)
Supplement: Supplementary file 11 — Supplemental Table 9 [file ADVS-9-2200169-s002.xlsx]

## Sheet: STAT3_targets.human
STAT3 targeted genes with evidence
Target	Type	Reference
AKAP12	Activation	22584896
BCL2	Activation	15184887;15805299;18839277;19926637;21435102;22504301
BCL2L1	Activation	11369651;15184887;15805299;16651438;17880940;20069389;21435102
BCL6	Activation	20228272;23716595
BIRC5	Activation	15184887;16651438;17880940;19284568;19880237
CCL11	Activation	19265112
CCL2	Activation	24429361
CCND1	Activation	16651438;19880237;19926637;21435102;22218594
CCND3	Activation	15184887
CD46	Activation	17699108
CDK4	Activation	22218594
CDKN1A	Activation	10023678;15286705
CFB	Activation	22169226
CHI3L1	Activation	21953450
CISH	Activation	14630083
CRP	Activation	12667216;20978825;23361365
CSRP1	Activation	8621622
DNMT1	Activation	16861352;21944426
EGFR	Activation	21590492;23504318
ESR2	Activation	21546410
ETV6	Activation	15229229
F2R	Activation	23504318
FAAH	Activation	12556536
FAS	Activation	15223310
FGF2	Activation	21418908;23086340
FGG	Activation	11460505
FLT3	Activation	16418395
FOS	Activation	12600988;14737107;17204573
GAST	Activation	20568281
GFAP	Activation	21833841
HAMP	Activation	18671304
HGF	Activation	12168776
HIF1A	Activation	17597020;18644974;19265129
HMOX1	Activation	19129475
HSPA4	Activation	19754877
HSPB1	Activation	14715258
IFNAR1	Activation	18550668
IKBKE	Activation	22330135
IL10	Activation	12817009;18765795
IL1RN	Activation	20032313
IL2	Activation	18550668
IL21	Activation	18209077
IL6	Activation	10391682;18765795;20930550;22547075;22927445
IRF1	Activation	8647845
JAK2	Activation	17151100
JUNB	Activation	17204573
KLF11	Activation	18505768
KRT17	Activation	21796151
LEP	Activation	18242580;19492417
MCL1	Activation	15184887;15805299;16432172;17880940;19523441
MMP2	Activation	17533737;19284568;20069389
MMP7	Activation	18411043
MUC1	Activation	17151127;19578748;21325207
MUC4	Activation	18573283
MYC	Activation	15184887;17204573;19259613
NANOG	Activation	21689689
NME1	Activation	23583378
NOX5	Activation	22348975
OPRM1	Activation	15448191
OSM	Activation	10391682
PIAS3	Activation	14630083
PIM1	Activation	22273698
PPARA	Activation	24242046
PRDM1	Activation	1702555
PSMB5	Activation	24627483
PTEN	Activation	22055460
PTGS2	Activation	20145033
PTPN13	Activation	24191246
S100A11	Activation	24376686
S1PR1	Activation	21102457
SALL4	Activation	19151334
SHH	Activation	22554932
SOCS1	Activation	14630083;20003295;20357037
SOCS3	Activation	11788008;15184887;19332118;20357037;22179221
STAT1	Activation	22693070
STS	Activation	21331591
TERT	Activation	20171193;23158658
TGFB1	Activation	16474852
TIMP1	Activation	15161657
TP63	Activation	18198175
TWIST1	Activation	23623921
VEGFA	Activation	11960372;15735682;17169602;17533737;19284568;19880237;21278793;21418908
ZFP36	Activation	21606497
