# Supplementary material for: SHF Acts as a Novel Tumor Suppressor in Glioblastoma Multiforme by Disrupting STAT3 Dimerization
Source: Adv Sci (Weinh). 2022 Jul 17;9(26):2200169. doi: 10.1002/advs.202200169 (PMC9475553; doi:10.1002/advs.202200169)
Supplement: Supplementary file 12 — Supplemental Table 10 [file ADVS-9-2200169-s008.xlsx]

## Sheet: Sheet1
Top 250 candidate genes with negative correlation between DNA methylation and mRNA expression in GBM
SN	Gene symbol	Transcript	Value
1	LOC152225	NR_026934	-0.7081
2	GPR68	NM_001177676	-0.6805
3	MAP2K5	NM_001206804	-0.6027
4	PIK3R1	NM_001242466	-0.5832
5	TRAF3IP2	NM_001164283	-0.5385
6	SLC44A2	NM_020428	-0.5359
7	SLC15A2	NM_001145998	-0.5338
8	SLC15A2	NM_021082	-0.5338
9	AGAP2	NM_001122772	-0.5268
10	PHKG1	NM_006213	-0.5199
11	DPP6	NM_001039350	-0.5196
12	MIR301A	NR_029842	-0.5148
13	NRIP2	NM_031474	-0.5143
14	SCRG1	NM_007281	-0.5122
15	RIN2	NM_001242581	-0.5103
16	ELMO1	NR_038120	-0.506
17	ELMO1	NR_038121	-0.506
18	EHF	NM_001206616	-0.5051
19	C1QTNF6	NM_031910	-0.5037
20	C1QTNF6	NM_182486	-0.5037
21	ELMO1	NM_001039459	-0.5021
22	LPAR6	NM_001162498	-0.5004
23	LRRN3	NM_001099658	-0.5001
24	LRRN3	NM_001099660	-0.5001
25	LRRN3	NM_018334	-0.5001
26	GPR75-ASB3	NM_001164165	-0.4993
27	GPR75	NM_006794	-0.4993
28	SYTL2	NM_001162952	-0.499
29	SYTL2	NM_206929	-0.499
30	SYTL2	NM_206930	-0.499
31	CMYA5	NM_153610	-0.4977
32	DCX	NM_001195553	-0.4975
33	DCX	NM_178151	-0.4975
34	DCX	NM_178152	-0.4975
35	DCX	NM_178153	-0.4975
36	ADH4	NM_000670	-0.4934
37	SLC11A2	NM_001174130	-0.4921
38	LINC00341	NR_026779	-0.4896
39	FLJ42969	NR_033962	-0.4885
40	TRAK1	NM_001042646	-0.4861
41	ANGPT2	NM_001118887	-0.4844
42	ANGPT2	NM_001118888	-0.4844
43	ANGPT2	NM_001147	-0.4844
44	KCNAB3	NM_004732	-0.4835
45	SLC25A25	NM_001006642	-0.48
46	GCNT2	NM_145655	-0.4794
47	TCF12	NM_207040	-0.479
48	RAPGEF2	NM_014247	-0.4741
49	LOC100130776	NR_027032	-0.4716
50	OR2T3	NM_001005495	-0.4697
51	FBXW10	NM_031456	-0.4687
52	HKR1	NM_181786	-0.4673
53	PACSIN1	NM_001199583	-0.4522
54	SH2D3C	NM_001142533	-0.449
55	SH2D3C	NM_001142534	-0.449
56	MIR4508	NR_039731	-0.4393
57	FAM102A	NM_203305	-0.4375
58	FILIP1	NM_015687	-0.4374
59	FAM196B	NM_001129891	-0.4373
60	EIF4G1	NM_004953	-0.4318
61	SPAG9	NM_001251971	-0.4315
62	MIRLET7BHG	NR_027033	-0.4275
63	LRRC17	NM_001031692	-0.4246
64	LRRC17	NM_005824	-0.4246
65	ZBTB20	NM_001164346	-0.4234
66	TMCC1	NR_033361	-0.4222
67	CBX5	NM_001127321	-0.4207
68	CBX5	NM_001127322	-0.4207
69	VGLL4	NM_001128220	-0.4179
70	KIAA0930	NM_015264	-0.4176
71	ACACA	NM_198837	-0.4149
72	ACACA	NM_198838	-0.4149
73	UTS2D	NM_198152	-0.4125
74	PRELP	NM_002725	-0.409
75	PRELP	NM_201348	-0.409
76	BRD4	NM_014299	-0.4078
77	BRD4	NM_058243	-0.4078
78	ZNF606	NM_025027	-0.4076
79	PTPDC1	NM_001253829	-0.4036
80	PTPDC1	NM_152422	-0.4036
81	LOC285419	NR_027105	-0.4016
82	SORBS2	NM_001145674	-0.4013
83	SORBS2	NM_001145675	-0.4013
84	PAQR6	NM_024897	-0.4009
85	PAQR6	NM_198406	-0.4009
86	GAS7	NM_201432	-0.3997
87	NR1H3	NM_001130101	-0.3968
88	NR1H3	NM_005693	-0.3968
89	LOC100127888	NR_024470	-0.3956
90	SCG5	NM_001144757	-0.3937
91	SCG5	NM_003020	-0.3937
92	PIK3R1	NM_181504	-0.3934
93	CLCN3	NM_001243374	-0.3917
94	MUM1	NR_024247	-0.3915
95	C5orf4	NM_032385	-0.3903
96	FGD4	NM_139241	-0.3903
97	SSH3	NM_017857	-0.3899
98	DMPK	NM_001081563	-0.3877
99	PLEKHG5	NM_198681	-0.386
100	ZNF471	NM_020813	-0.3859
101	KCTD6	NM_153331	-0.3858
102	GCNT2	NM_001491	-0.3852
103	C10orf26	NM_017787	-0.3839
104	CHADL	NM_138481	-0.3834
105	SULT1E1	NM_005420	-0.3823
106	SMAD3	NM_001145104	-0.3806
107	HNMT	NM_001024074	-0.3783
108	HNMT	NM_001024075	-0.3783
109	HNMT	NM_006895	-0.3783
110	ZBTB20	NM_001164343	-0.3745
111	FGF2	NM_002006	-0.3721
112	DGKD	NM_003648	-0.372
113	SSH1	NM_001161331	-0.3687
114	BCAR1	NM_001170716	-0.3679
115	C4orf51	NM_001080531	-0.3647
116	NPPA	NM_006172	-0.3646
117	AKAP2	NM_001136562	-0.3641
118	ZBTB20	NM_001164347	-0.3639
119	MTMR11	NM_001145862	-0.3637
120	GPR158	NM_020752	-0.3626
121	ANKRD6	NM_001242811	-0.3609
122	LTBP1	NM_000627	-0.3608
123	LTBP1	NM_001166264	-0.3608
124	LTBP1	NM_001166265	-0.3608
125	LTBP1	NM_001166266	-0.3608
126	LSP1	NM_001013254	-0.359
127	VGLL4	NM_001128221	-0.3589
128	SH3KBP1	NM_001184960	-0.3585
129	LOC729177	NR_034143	-0.356
130	LOC340037	NR_038915	-0.3539
131	LOC340037	NR_038916	-0.3539
132	ANGPTL1	NM_004673	-0.3518
133	TPM4	NM_001145160	-0.3516
134	RDH5	NM_001199771	-0.3512
135	RDH5	NM_002905	-0.3512
136	LOC100271702	NR_036546	-0.3512
137	HKDC1	NM_025130	-0.3486
138	SHC1	NM_001130040	-0.345
139	SHC1	NM_183001	-0.345
140	OR2T34	NM_001001821	-0.3449
141	SSTR3	NM_001051	-0.3433
142	SPATA2	NM_001135773	-0.341
143	NRN1L	NM_198443	-0.3405
144	LRRN4CL	NM_203422	-0.3403
145	LOC151484	NR_038238	-0.3397
146	LSP1	NM_001013255	-0.3396
147	LOC100131496	NR_024594	-0.3394
148	ZNF577	NM_001135590	-0.3393
149	ZNF577	NM_032679	-0.3393
150	ZNF577	NR_024181	-0.3393
151	DNALI1	NM_003462	-0.3391
152	B3GALT2	NM_003783	-0.339
153	FAM101A	NM_181709	-0.3384
154	LOC100507424	NR_038933	-0.3378
155	SAMD13	NM_001134663	-0.3371
156	TIMP4	NM_003256	-0.336
157	HNRNPKP3	NR_033868	-0.3354
158	CBFA2T2	NM_001039709	-0.3352
159	CBFA2T2	NM_005093	-0.3352
160	CFI	NM_000204	-0.3319
161	SMYD3	NM_022743	-0.3312
162	SLAIN1	NM_001242869	-0.3309
163	SLAIN1	NM_001242870	-0.3309
164	SLAIN1	NM_001242871	-0.3309
165	SLAIN1	NM_144595	-0.3309
166	ABR	NR_046393	-0.3305
167	ZFPM2	NM_012082	-0.3291
168	MIR34A	NR_029610	-0.3288
169	ZIC1	NM_003412	-0.3286
170	CUL7	NM_001168370	-0.3273
171	CUL7	NM_014780	-0.3273
172	THTPA	NR_046052	-0.3261
173	YJEFN3	NM_001190328	-0.3256
174	YJEFN3	NM_198537	-0.3256
175	KIAA1683	NM_001145304	-0.3252
176	KIAA1683	NM_001145305	-0.3252
177	KIAA1683	NM_025249	-0.3252
178	CD209	NM_001144893	-0.3249
179	CD209	NM_001144894	-0.3249
180	CD209	NM_001144895	-0.3249
181	CD209	NM_001144896	-0.3249
182	CD209	NM_001144897	-0.3249
183	CD209	NM_001144899	-0.3249
184	CD209	NM_021155	-0.3249
185	CD209	NR_026692	-0.3249
186	EPS15	NM_001159969	-0.3225
187	ASAP1-IT1	NR_002765	-0.3213
188	SYNJ2	NM_001178088	-0.3199
189	EXOC3L2	NM_138568	-0.3189
190	SULT1C4	NM_006588	-0.3184
191	PLAT	NM_000930	-0.3174
192	PLAT	NM_033011	-0.3174
193	ZNF710	NM_198526	-0.317
194	KCNH7	NM_033272	-0.3164
195	KCNH7	NM_173162	-0.3164
196	ZBTB20	NM_001164344	-0.3161
197	ZBTB20	NM_001164345	-0.3161
198	FBXL22	NM_203373	-0.3161
199	FLJ46906	NR_033896	-0.3156
200	LOC100506795	NR_038426	-0.3136
201	ZCCHC14	NM_015144	-0.3136
202	TENC1	NM_015319	-0.3135
203	ZBTB20	NM_001164342	-0.3128
204	LOC286467	NR_026975	-0.3125
205	ZEB2-AS1	NR_040248	-0.3124
206	FAM115A	NM_001206941	-0.3123
207	POU3F4	NM_000307	-0.3122
208	TAGLN	NM_001001522	-0.3121
209	CKMT2	NM_001099735	-0.3121
210	CKMT2	NM_001099736	-0.3121
211	CKMT2	NM_001825	-0.3121
212	TAGLN	NM_003186	-0.3121
213	PRX	NM_020956	-0.3093
214	PRX	NM_181882	-0.3093
215	LCAT	NM_000229	-0.3083
216	LHX3	NM_178138	-0.3054
217	FRMD7	NM_194277	-0.3052
218	LHX6	NM_001242334	-0.3034
219	TIAM2	NM_001010927	-0.3025
220	PCDH19	NM_001105243	-0.3019
221	PCDH19	NM_001184880	-0.3019
222	PCDH19	NM_020766	-0.3019
223	SYNPO	NM_001166208	-0.3018
224	KIAA1755	NM_001029864	-0.3016
225	TMPRSS3	NM_032404	-0.3003
226	LOC284688	NR_026957	-0.2993
227	ETS1	NM_001143820	-0.2987
228	NAV2-AS4	NR_033989	-0.2974
229	MTUS1	NM_001166393	-0.2973
230	WWC3	NM_015691	-0.2966
231	SLC9C1	NM_183061	-0.2965
232	LRRTM2	NM_015564	-0.2963
233	FAM26E	NM_153711	-0.2961
234	PRKCZ	NM_001242874	-0.2959
235	PDLIM3	NM_001114107	-0.2953
236	PDLIM3	NM_014476	-0.2953
237	MID1IP1	NM_001098790	-0.2951
238	MID1IP1	NM_001098791	-0.2951
239	RAVER1	NM_133452	-0.2951
240	ITGA7	NM_001144997	-0.2949
241	AKNA	NM_030767	-0.2949
242	TIAF1	NM_004740	-0.2941
243	GGT1	NM_013430	-0.294
244	VSTM4	NM_001031746	-0.2937
245	VSTM4	NM_144984	-0.2937
246	LHX3	NM_014564	-0.2936
247	DSCAM	NM_001389	-0.2928
248	CACNB2	NM_201590	-0.2921
249	MAMSTR	NM_182574	-0.2918
250	SLC16A4	NM_001201546	-0.2906
